# Supplementary material for: Identification and characterization of miRNAs and targets in flax (Linum usitatissimum) under saline, alkaline, and saline-alkaline stresses
Source: BMC Plant Biol. 2016 May 27;16:124. doi: 10.1186/s12870-016-0808-2 (PMC4884397; doi:10.1186/s12870-016-0808-2)
Supplement: Additional file 2: — Summary of known miRNA and novel miRNA in each sample. (XLS 19 kb) [file 12870_2016_808_MOESM2_ESM.xls]

## Sheet: Sheet1
	Additional file 2 Summary of known miRNA and novel miRNA in each sample
	Library	Known miRNAs	Potential novel miRNAs
	CK	118	233
	AS	119	213
	AS2	122	211
	NSS	120	212
