# Supplementary material for: Identification and characterization of miRNAs and targets in flax (Linum usitatissimum) under saline, alkaline, and saline-alkaline stresses
Source: BMC Plant Biol. 2016 May 27;16:124. doi: 10.1186/s12870-016-0808-2 (PMC4884397; doi:10.1186/s12870-016-0808-2)
Supplement: Additional file 3: — Summary of intersample differential expression known miRNA and novel miRNA. (XLS 92 kb) [file 12870_2016_808_MOESM3_ESM.xls]

## Sheet: AS_CK(known)
pairwise	miR-name	CK-total-reads	AS-total-reads	CK-expressed	AS-expressed	CK-std	AS-std	fold-change(log2 AS/CK)	p-value	sig-lable
CK-AS	lus-miR156a	31309326	29526585	1117150	839758	35681.1	28440.7	-0.327199	0
CK-AS	lus-miR156b	31309326	29526585	5360388	4055633	171207	137355	-0.317832	0
CK-AS	lus-miR156c	31309326	29526585	5360375	4055635	171207	137355	-0.317828	0
CK-AS	lus-miR156d	31309326	29526585	932	560	29.7675	18.966	-0.650323	1.21154e-17
CK-AS	lus-miR156e	31309326	29526585	5360377	4055636	171207	137355	-0.317828	0
CK-AS	lus-miR156f	31309326	29526585	5360378	4055636	171207	137355	-0.317829	0
CK-AS	lus-miR156g	31309326	29526585	1131861	849974	36150.9	28786.7	-0.328628	0
CK-AS	lus-miR156h	31309326	29526585	5359229	4054534	171170	137318	-0.317911	0
CK-AS	lus-miR156i	31309326	29526585	5360380	4055638	171207	137355	-0.317828	0
CK-AS	lus-miR159b	31309326	29526585	5356	2627	171.067	88.9707	-0.943161	1.02736e-175
CK-AS	lus-miR159c	31309326	29526585	5212	2627	166.468	88.9707	-0.903843	2.153e-159
CK-AS	lus-miR160a	31309326	29526585	579	670	18.4929	22.6914	0.295174	0.000304963
CK-AS	lus-miR160b	31309326	29526585	580	673	18.5248	22.793	0.299133	0.000247219
CK-AS	lus-miR160d	31309326	29526585	580	673	18.5248	22.793	0.299133	0.000247219
CK-AS	lus-miR160e	31309326	29526585	579	671	18.4929	22.7253	0.297328	0.000273983
CK-AS	lus-miR160f	31309326	29526585	579	671	18.4929	22.7253	0.297328	0.000273983
CK-AS	lus-miR160h	31309326	29526585	579	673	18.4929	22.793	0.301619	0.00022072
CK-AS	lus-miR160i	31309326	29526585	579	674	18.4929	22.8269	0.303763	0.000197916
CK-AS	lus-miR160j	31309326	29526585	580	674	18.5248	22.8269	0.301277	0.000221845
CK-AS	lus-miR162a	31309326	29526585	1342	768	42.8626	26.0105	-0.720625	2.7714e-29
CK-AS	lus-miR162b	31309326	29526585	1342	768	42.8626	26.0105	-0.720625	2.7714e-29
CK-AS	lus-miR164a	31309326	29526585	37650	23255	1202.52	787.595	-0.610531	0
CK-AS	lus-miR164b	31309326	29526585	37650	23255	1202.52	787.595	-0.610531	0
CK-AS	lus-miR164c	31309326	29526585	37649	23254	1202.49	787.561	-0.610555	0
CK-AS	lus-miR164d	31309326	29526585	37413	23139	1194.95	783.667	-0.608635	0
CK-AS	lus-miR164e	31309326	29526585	37428	23149	1195.43	784.005	-0.60859	0
CK-AS	lus-miR166a	31309326	29526585	1231252	814168	39325.4	27574.1	-0.51215	0
CK-AS	lus-miR166b	31309326	29526585	3506	2631	111.979	89.1061	-0.329637	5.80626e-19
CK-AS	lus-miR166c	31309326	29526585	1231252	814168	39325.4	27574.1	-0.51215	0
CK-AS	lus-miR166d	31309326	29526585	1230384	813661	39297.7	27556.9	-0.512031	0
CK-AS	lus-miR166e	31309326	29526585	21542	17467	688.038	591.569	-0.217942	5.28978e-50
CK-AS	lus-miR166f	31309326	29526585	21211	16982	677.466	575.143	-0.236228	3.31801e-57
CK-AS	lus-miR166g	31309326	29526585	1230311	813614	39295.4	27555.3	-0.512029	0
CK-AS	lus-miR166h	31309326	29526585	1239824	819972	39599.2	27770.6	-0.511911	0
CK-AS	lus-miR166i	31309326	29526585	1230311	813614	39295.4	27555.3	-0.512029	0
CK-AS	lus-miR166j	31309326	29526585	1239042	819408	39574.2	27751.5	-0.511993	0
CK-AS	lus-miR166k	31309326	29526585	1229995	813411	39285.3	27548.4	-0.512018	0
CK-AS	lus-miR167a	31309326	29526585	296960	185411	9484.71	6279.46	-0.594964	0
CK-AS	lus-miR167b	31309326	29526585	4916	2355	157.014	79.7586	-0.97718	3.93584e-171
CK-AS	lus-miR167c	31309326	29526585	20661	15081	659.899	510.76	-0.3696	8.9363e-128
CK-AS	lus-miR167d	31309326	29526585	25198	18416	804.808	623.709	-0.367772	5.61449e-154
CK-AS	lus-miR167e	31309326	29526585	25203	18420	804.968	623.845	-0.367744	5.49665e-154
CK-AS	lus-miR167f	31309326	29526585	71994	50702	2299.44	1717.16	-0.421256	0
CK-AS	lus-miR167g	31309326	29526585	71994	50702	2299.44	1717.16	-0.421256	0
CK-AS	lus-miR167h	31309326	29526585	20853	15217	666.032	515.366	-0.369993	3.38508e-129
CK-AS	lus-miR167i	31309326	29526585	72003	50705	2299.73	1717.27	-0.421351	0
CK-AS	lus-miR168a	31309326	29526585	285690	205139	9124.76	6947.6	-0.393271	0
CK-AS	lus-miR168b	31309326	29526585	285790	205166	9127.95	6948.52	-0.393586	0
CK-AS	lus-miR169a	31309326	29526585	204	354	6.5156	11.9892	0.879765	1.52753e-12
CK-AS	lus-miR169b	31309326	29526585	58	77	1.8525	2.6078	0.49336	0.0485076
CK-AS	lus-miR169c	31309326	29526585	57	72	1.8205	2.4385	0.421659	0.0987887
CK-AS	lus-miR169d	31309326	29526585	204	354	6.5156	11.9892	0.879765	1.52753e-12
CK-AS	lus-miR169e	31309326	29526585	194	192	6.1962	6.5026	0.069633	0.634557
CK-AS	lus-miR169f	31309326	29526585	39	45	1.2456	1.5241	0.291117	0.356856
CK-AS	lus-miR169i	31309326	29526585	194	192	6.1962	6.5026	0.069633	0.634557
CK-AS	lus-miR169k	31309326	29526585	58	80	1.8525	2.7094	0.5485	0.0268009
CK-AS	lus-miR171a	31309326	29526585	172	142	5.4936	4.8092	-0.191955	0.241585
CK-AS	lus-miR171b	31309326	29526585	1777	1518	56.7563	51.4113	-0.142695	0.00462739
CK-AS	lus-miR171c	31309326	29526585	1777	1518	56.7563	51.4113	-0.142695	0.00462739
CK-AS	lus-miR171e	31309326	29526585	1777	1518	56.7563	51.4113	-0.142695	0.00462739
CK-AS	lus-miR171f	31309326	29526585	172	142	5.4936	4.8092	-0.191955	0.241585
CK-AS	lus-miR171g	31309326	29526585	87	84	2.7787	2.8449	0.0339679	0.875802
CK-AS	lus-miR171i	31309326	29526585	52	56	1.6608	1.8966	0.191537	0.490457
CK-AS	lus-miR171j	31309326	29526585	34	28	1.0859	0.9483	-0.195476	0.601575
CK-AS	lus-miR172a	31309326	29526585	21771	10408	695.352	352.496	-0.980137	0
CK-AS	lus-miR172b	31309326	29526585	21706	10376	693.276	351.412	-0.980266	0
CK-AS	lus-miR172c	31309326	29526585	21706	10376	693.276	351.412	-0.980266	0
CK-AS	lus-miR172d	31309326	29526585	21706	10376	693.276	351.412	-0.980266	0
CK-AS	lus-miR172e	31309326	29526585	323	249	10.3164	8.4331	-0.290805	0.016641
CK-AS	lus-miR172f	31309326	29526585	21706	10376	693.276	351.412	-0.980266	0
CK-AS	lus-miR172g	31309326	29526585	128	80	4.0882	2.7094	-0.593492	0.00359536
CK-AS	lus-miR172h	31309326	29526585	21706	10376	693.276	351.412	-0.980266	0
CK-AS	lus-miR172i	31309326	29526585	323	249	10.3164	8.4331	-0.290805	0.016641
CK-AS	lus-miR319a	31309326	29526585	108	62	3.4495	2.0998	-0.716135	0.00159677
CK-AS	lus-miR390a	31309326	29526585	9702	6588	309.876	223.121	-0.473863	1.36709e-95
CK-AS	lus-miR390b	31309326	29526585	9755	6623	311.568	224.306	-0.474079	3.51195e-96
CK-AS	lus-miR390c	31309326	29526585	9767	6627	311.952	224.442	-0.474982	1.25843e-96
CK-AS	lus-miR390d	31309326	29526585	9702	6589	309.876	223.155	-0.473645	1.64125e-95
CK-AS	lus-miR393a	31309326	29526585	32	34	1.0221	1.1515	0.171978	0.627776
CK-AS	lus-miR393b	31309326	29526585	50	58	1.597	1.9643	0.298651	0.283432
CK-AS	lus-miR393c	31309326	29526585	32	34	1.0221	1.1515	0.171978	0.627776
CK-AS	lus-miR393d	31309326	29526585	50	58	1.597	1.9643	0.298651	0.283432
CK-AS	lus-miR394a	31309326	29526585	69	81	2.2038	2.7433	0.315919	0.181169
CK-AS	lus-miR394b	31309326	29526585	63	78	2.0122	2.6417	0.392693	0.107648
CK-AS	lus-miR395a	31309326	29526585	99	48	3.162	1.6257	-0.959776	0.000104521
CK-AS	lus-miR395b	31309326	29526585	99	48	3.162	1.6257	-0.959776	0.000104521
CK-AS	lus-miR395c	31309326	29526585	99	48	3.162	1.6257	-0.959776	0.000104521
CK-AS	lus-miR395d	31309326	29526585	99	48	3.162	1.6257	-0.959776	0.000104521
CK-AS	lus-miR396a	31309326	29526585	2399	1501	76.6225	50.8355	-0.591932	1.62699e-36
CK-AS	lus-miR396b	31309326	29526585	3458	1749	110.446	59.2348	-0.898828	1.94267e-105
CK-AS	lus-miR396c	31309326	29526585	2443	1531	78.0279	51.8516	-0.589602	6.64664e-37
CK-AS	lus-miR396e	31309326	29526585	3457	1747	110.414	59.167	-0.900064	1.19914e-105
CK-AS	lus-miR397a	31309326	29526585	2226	2366	71.097	80.1312	0.172575	5.06953e-05
CK-AS	lus-miR398a	31309326	29526585	8	43	0.2555	1.4563	2.51091	1.3594e-07	**
CK-AS	lus-miR398b	31309326	29526585	32	16	1.0221	0.5419	-0.915438	0.0358578
CK-AS	lus-miR399a	31309326	29526585	412	549	13.159	18.5934	0.498741	9.69789e-08
CK-AS	lus-miR399c	31309326	29526585	412	549	13.159	18.5934	0.498741	9.69789e-08
CK-AS	lus-miR399e	31309326	29526585	412	549	13.159	18.5934	0.498741	9.69789e-08
CK-AS	lus-miR408a	31309326	29526585	1265	3911	40.4033	132.457	1.71298	0	**
CK-AS	lus-miR530a	31309326	29526585	541	653	17.2792	22.1157	0.356034	2.09053e-05
CK-AS	lus-miR530b	31309326	29526585	541	653	17.2792	22.1157	0.356034	2.09053e-05

## Sheet: AS2_CK(known)
pairwise	miR-name	CK-total-reads	AS2-total-reads	CK-expressed	AS2-expressed	CK-std	AS2-std	fold-change(log2 AS2/CK)	p-value	sig-lable
CK-AS2	lus-miR156a	31309326	26536356	1117150	763433	35681.1	28769.3	-0.310627	0
CK-AS2	lus-miR156b	31309326	26536356	5360388	3280393	171207	123619	-0.469847	0
CK-AS2	lus-miR156c	31309326	26536356	5360375	3280375	171207	123618	-0.469851	0
CK-AS2	lus-miR156d	31309326	26536356	932	493	29.7675	18.5783	-0.68012	6.13351e-18
CK-AS2	lus-miR156e	31309326	26536356	5360377	3280378	171207	123618	-0.46985	0
CK-AS2	lus-miR156f	31309326	26536356	5360378	3280379	171207	123618	-0.46985	0
CK-AS2	lus-miR156g	31309326	26536356	1131861	774513	36150.9	29186.9	-0.308713	0
CK-AS2	lus-miR156h	31309326	26536356	5359229	3279556	171170	123587	-0.469903	0
CK-AS2	lus-miR156i	31309326	26536356	5360380	3280379	171207	123618	-0.469851	0
CK-AS2	lus-miR159b	31309326	26536356	5356	2733	171.067	102.991	-0.732048	5.21261e-108
CK-AS2	lus-miR159c	31309326	26536356	5212	2679	166.468	100.956	-0.721521	1.38342e-102
CK-AS2	lus-miR160a	31309326	26536356	579	1134	18.4929	42.7338	1.20841	2.89012e-64	**
CK-AS2	lus-miR160b	31309326	26536356	580	1135	18.5248	42.7715	1.20719	3.20733e-64	**
CK-AS2	lus-miR160d	31309326	26536356	580	1135	18.5248	42.7715	1.20719	3.20733e-64	**
CK-AS2	lus-miR160e	31309326	26536356	579	1134	18.4929	42.7338	1.20841	2.89012e-64	**
CK-AS2	lus-miR160f	31309326	26536356	579	1134	18.4929	42.7338	1.20841	2.89012e-64	**
CK-AS2	lus-miR160h	31309326	26536356	579	1129	18.4929	42.5454	1.20203	1.81195e-63	**
CK-AS2	lus-miR160i	31309326	26536356	579	1129	18.4929	42.5454	1.20203	1.81195e-63	**
CK-AS2	lus-miR160j	31309326	26536356	580	1136	18.5248	42.8092	1.20846	2.22042e-64	**
CK-AS2	lus-miR162a	31309326	26536356	1342	729	42.8626	27.4717	-0.641773	7.50451e-23
CK-AS2	lus-miR162b	31309326	26536356	1342	729	42.8626	27.4717	-0.641773	7.50451e-23
CK-AS2	lus-miR164a	31309326	26536356	37650	38344	1202.52	1444.96	0.264973	2.88754e-141
CK-AS2	lus-miR164b	31309326	26536356	37650	38344	1202.52	1444.96	0.264973	2.88754e-141
CK-AS2	lus-miR164c	31309326	26536356	37649	38344	1202.49	1444.96	0.265011	2.6427e-141
CK-AS2	lus-miR164d	31309326	26536356	37413	38177	1194.95	1438.67	0.267786	1.74474e-143
CK-AS2	lus-miR164e	31309326	26536356	37428	38179	1195.43	1438.74	0.267283	5.50975e-143
CK-AS2	lus-miR166a	31309326	26536356	1231252	984659	39325.4	37106	-0.0838078	0
CK-AS2	lus-miR166b	31309326	26536356	3506	2714	111.979	102.275	-0.130783	0.000385055
CK-AS2	lus-miR166c	31309326	26536356	1231252	984659	39325.4	37106	-0.0838078	0
CK-AS2	lus-miR166d	31309326	26536356	1230384	984191	39297.7	37088.4	-0.0834762	0
CK-AS2	lus-miR166e	31309326	26536356	21542	18697	688.038	704.581	0.0342767	0.017462
CK-AS2	lus-miR166f	31309326	26536356	21211	18279	677.466	688.829	0.0239967	0.0992897
CK-AS2	lus-miR166g	31309326	26536356	1230311	984169	39295.4	37087.6	-0.0834229	0
CK-AS2	lus-miR166h	31309326	26536356	1239824	991818	39599.2	37375.8	-0.0833658	0
CK-AS2	lus-miR166i	31309326	26536356	1230311	984168	39295.4	37087.5	-0.0834243	0
CK-AS2	lus-miR166j	31309326	26536356	1239042	991165	39574.2	37351.2	-0.0834058	0
CK-AS2	lus-miR166k	31309326	26536356	1229995	983920	39285.3	37078.2	-0.0834174	0
CK-AS2	lus-miR167a	31309326	26536356	296960	170352	9484.71	6419.57	-0.563128	0
CK-AS2	lus-miR167b	31309326	26536356	4916	2486	157.014	93.6828	-0.745036	2.58025e-102
CK-AS2	lus-miR167c	31309326	26536356	20661	13714	659.899	516.8	-0.352638	1.27024e-110
CK-AS2	lus-miR167d	31309326	26536356	25198	17312	804.808	652.388	-0.302915	1.71586e-101
CK-AS2	lus-miR167e	31309326	26536356	25203	17316	804.968	652.539	-0.302868	1.75386e-101
CK-AS2	lus-miR167f	31309326	26536356	71994	52300	2299.44	1970.88	-0.222444	9.216e-160
CK-AS2	lus-miR167g	31309326	26536356	71994	52300	2299.44	1970.88	-0.222444	9.216e-160
CK-AS2	lus-miR167h	31309326	26536356	20853	13916	666.032	524.413	-0.344888	3.73491e-107
CK-AS2	lus-miR167i	31309326	26536356	72003	52304	2299.73	1971.03	-0.222514	7.0706e-160
CK-AS2	lus-miR168a	31309326	26536356	285690	191324	9124.76	7209.88	-0.339811	0
CK-AS2	lus-miR168b	31309326	26536356	285790	191371	9127.95	7211.65	-0.339961	0
CK-AS2	lus-miR169a	31309326	26536356	204	154	6.5156	5.8034	-0.167	0.280373
CK-AS2	lus-miR169b	31309326	26536356	58	27	1.8525	1.0175	-0.864445	0.00881357
CK-AS2	lus-miR169c	31309326	26536356	57	22	1.8205	0.8291	-1.13472	0.00115792	**
CK-AS2	lus-miR169d	31309326	26536356	204	154	6.5156	5.8034	-0.167	0.280373
CK-AS2	lus-miR169e	31309326	26536356	194	79	6.1962	2.977	-1.05752	1.12943e-08	**
CK-AS2	lus-miR169f	31309326	26536356	39	40	1.2456	1.5074	0.275221	0.393478
CK-AS2	lus-miR169h	31309326	26536356	24	27	0.7665	1.0175	0.408671	0.310382
CK-AS2	lus-miR169i	31309326	26536356	194	79	6.1962	2.977	-1.05752	1.12943e-08	**
CK-AS2	lus-miR169j	31309326	26536356	28	28	0.8943	1.0552	0.238686	0.530816
CK-AS2	lus-miR169k	31309326	26536356	58	27	1.8525	1.0175	-0.864445	0.00881357
CK-AS2	lus-miR171a	31309326	26536356	172	171	5.4936	6.444	0.230205	0.138829
CK-AS2	lus-miR171b	31309326	26536356	1777	1610	56.7563	60.6715	0.0962384	0.0524903
CK-AS2	lus-miR171c	31309326	26536356	1777	1610	56.7563	60.6715	0.0962384	0.0524903
CK-AS2	lus-miR171e	31309326	26536356	1777	1610	56.7563	60.6715	0.0962384	0.0524903
CK-AS2	lus-miR171f	31309326	26536356	172	171	5.4936	6.444	0.230205	0.138829
CK-AS2	lus-miR171g	31309326	26536356	87	71	2.7787	2.6756	-0.0545476	0.8204
CK-AS2	lus-miR171i	31309326	26536356	52	44	1.6608	1.6581	-0.00234733	0.997455
CK-AS2	lus-miR171j	31309326	26536356	34	25	1.0859	0.9421	-0.204939	0.602097
CK-AS2	lus-miR172a	31309326	26536356	21771	10449	695.352	393.762	-0.82042	0
CK-AS2	lus-miR172b	31309326	26536356	21706	10424	693.276	392.82	-0.819563	0
CK-AS2	lus-miR172c	31309326	26536356	21706	10426	693.276	392.895	-0.819286	0
CK-AS2	lus-miR172d	31309326	26536356	21706	10426	693.276	392.895	-0.819286	0
CK-AS2	lus-miR172e	31309326	26536356	323	201	10.3164	7.5745	-0.445717	0.000530078
CK-AS2	lus-miR172f	31309326	26536356	21706	10426	693.276	392.895	-0.819286	0
CK-AS2	lus-miR172g	31309326	26536356	128	66	4.0882	2.4872	-0.716943	0.000857077
CK-AS2	lus-miR172h	31309326	26536356	21706	10424	693.276	392.82	-0.819563	0
CK-AS2	lus-miR172i	31309326	26536356	323	201	10.3164	7.5745	-0.445717	0.000530078
CK-AS2	lus-miR319a	31309326	26536356	108	63	3.4495	2.3741	-0.539007	0.0176786
CK-AS2	lus-miR390a	31309326	26536356	9702	5123	309.876	193.056	-0.682671	5.67042e-172
CK-AS2	lus-miR390b	31309326	26536356	9755	5163	311.568	194.563	-0.67931	2.00076e-171
CK-AS2	lus-miR390c	31309326	26536356	9767	5159	311.952	194.412	-0.682202	6.632e-173
CK-AS2	lus-miR390d	31309326	26536356	9702	5123	309.876	193.056	-0.682671	5.67042e-172
CK-AS2	lus-miR393a	31309326	26536356	32	59	1.0221	2.2234	1.12123	0.000290192	**
CK-AS2	lus-miR393b	31309326	26536356	50	85	1.597	3.2032	1.00415	6.94132e-05	**
CK-AS2	lus-miR393c	31309326	26536356	32	59	1.0221	2.2234	1.12123	0.000290192	**
CK-AS2	lus-miR393d	31309326	26536356	50	85	1.597	3.2032	1.00415	6.94132e-05	**
CK-AS2	lus-miR394a	31309326	26536356	69	369	2.2038	13.9055	2.65759	2.54602e-62	**
CK-AS2	lus-miR394b	31309326	26536356	63	366	2.0122	13.7924	2.77703	8.03823e-65	**
CK-AS2	lus-miR395a	31309326	26536356	99	49	3.162	1.8465	-0.776044	0.00171628
CK-AS2	lus-miR395b	31309326	26536356	99	49	3.162	1.8465	-0.776044	0.00171628
CK-AS2	lus-miR395c	31309326	26536356	99	49	3.162	1.8465	-0.776044	0.00171628
CK-AS2	lus-miR395d	31309326	26536356	99	49	3.162	1.8465	-0.776044	0.00171628
CK-AS2	lus-miR396a	31309326	26536356	2399	1706	76.6225	64.2892	-0.253192	2.65273e-08
CK-AS2	lus-miR396b	31309326	26536356	3458	1973	110.446	74.3508	-0.570925	5.49868e-46
CK-AS2	lus-miR396c	31309326	26536356	2443	1727	78.0279	65.0805	-0.261765	6.83262e-09
CK-AS2	lus-miR396e	31309326	26536356	3457	1970	110.414	74.2378	-0.572702	3.2016e-46
CK-AS2	lus-miR397a	31309326	26536356	2226	2740	71.097	103.255	0.538345	2.40089e-39
CK-AS2	lus-miR398a	31309326	26536356	8	44	0.2555	1.6581	2.69814	8.99523e-09	**
CK-AS2	lus-miR398b	31309326	26536356	32	22	1.0221	0.8291	-0.301918	0.461281
CK-AS2	lus-miR399a	31309326	26536356	412	542	13.159	20.4248	0.634272	1.32199e-11
CK-AS2	lus-miR399c	31309326	26536356	412	542	13.159	20.4248	0.634272	1.32199e-11
CK-AS2	lus-miR399e	31309326	26536356	412	542	13.159	20.4248	0.634272	1.32199e-11
CK-AS2	lus-miR408a	31309326	26536356	1265	3333	40.4033	125.601	1.63631	7.87546e-293	**
CK-AS2	lus-miR530a	31309326	26536356	541	674	17.2792	25.3991	0.555741	2.08864e-11
CK-AS2	lus-miR530b	31309326	26536356	541	674	17.2792	25.3991	0.555741	2.08864e-11

## Sheet: NSS_CK(known)
pairwise	miR-name	CK-total-reads	NSS-total-reads	CK-expressed	NSS-expressed	CK-std	NSS-std	fold-change(log2 NSS/CK)	p-value	sig-lable
CK-NSS	lus-miR156a	31309326	28105246	1117150	788993	35681.1	28072.8	-0.345985	0
CK-NSS	lus-miR156b	31309326	28105246	5360388	4218447	171207	150095	-0.189872	0
CK-NSS	lus-miR156c	31309326	28105246	5360375	4218437	171207	150094	-0.189872	0
CK-NSS	lus-miR156d	31309326	28105246	932	914	29.7675	32.5206	0.127616	0.057342
CK-NSS	lus-miR156e	31309326	28105246	5360377	4218438	171207	150094	-0.189873	0
CK-NSS	lus-miR156f	31309326	28105246	5360378	4218439	171207	150094	-0.189872	0
CK-NSS	lus-miR156g	31309326	28105246	1131861	799554	36150.9	28448.6	-0.345676	0
CK-NSS	lus-miR156h	31309326	28105246	5359229	4217441	171170	150059	-0.189905	0
CK-NSS	lus-miR156i	31309326	28105246	5360380	4218437	171207	150094	-0.189874	0
CK-NSS	lus-miR159b	31309326	28105246	5356	2477	171.067	88.133	-0.956809	5.93853e-175
CK-NSS	lus-miR159c	31309326	28105246	5212	2193	166.468	78.0281	-1.09318	2.13483e-211	**
CK-NSS	lus-miR160a	31309326	28105246	579	41	18.4929	1.4588	-3.66412	1.11169e-110	**
CK-NSS	lus-miR160b	31309326	28105246	580	41	18.5248	1.4588	-3.6666	6.27066e-111	**
CK-NSS	lus-miR160d	31309326	28105246	580	41	18.5248	1.4588	-3.6666	6.27066e-111	**
CK-NSS	lus-miR160e	31309326	28105246	579	41	18.4929	1.4588	-3.66412	1.11169e-110	**
CK-NSS	lus-miR160f	31309326	28105246	579	41	18.4929	1.4588	-3.66412	1.11169e-110	**
CK-NSS	lus-miR160h	31309326	28105246	579	40	18.4929	1.4232	-3.69976	1.54839e-111	**
CK-NSS	lus-miR160i	31309326	28105246	579	40	18.4929	1.4232	-3.69976	1.54839e-111	**
CK-NSS	lus-miR160j	31309326	28105246	580	41	18.5248	1.4588	-3.6666	6.27066e-111	**
CK-NSS	lus-miR162a	31309326	28105246	1342	826	42.8626	29.3895	-0.544419	5.95002e-18
CK-NSS	lus-miR162b	31309326	28105246	1342	826	42.8626	29.3895	-0.544419	5.95002e-18
CK-NSS	lus-miR164a	31309326	28105246	37650	23878	1202.52	849.592	-0.501215	0
CK-NSS	lus-miR164b	31309326	28105246	37650	23878	1202.52	849.592	-0.501215	0
CK-NSS	lus-miR164c	31309326	28105246	37649	23878	1202.49	849.592	-0.501177	0
CK-NSS	lus-miR164d	31309326	28105246	37413	23706	1194.95	843.472	-0.502534	0
CK-NSS	lus-miR164e	31309326	28105246	37428	23713	1195.43	843.721	-0.502687	0
CK-NSS	lus-miR166a	31309326	28105246	1231252	989910	39325.4	35221.5	-0.159004	0
CK-NSS	lus-miR166b	31309326	28105246	3506	2710	111.979	96.4233	-0.21578	4.57129e-09
CK-NSS	lus-miR166c	31309326	28105246	1231252	989910	39325.4	35221.5	-0.159004	0
CK-NSS	lus-miR166d	31309326	28105246	1230384	989128	39297.7	35193.7	-0.159127	0
CK-NSS	lus-miR166e	31309326	28105246	21542	21458	688.038	763.487	0.150117	4.01713e-27
CK-NSS	lus-miR166f	31309326	28105246	21211	21038	677.466	748.543	0.143938	1.17173e-24
CK-NSS	lus-miR166g	31309326	28105246	1230311	989102	39295.4	35192.8	-0.159079	0
CK-NSS	lus-miR166h	31309326	28105246	1239824	996487	39599.2	35455.6	-0.159459	0
CK-NSS	lus-miR166i	31309326	28105246	1230311	989101	39295.4	35192.8	-0.15908	0
CK-NSS	lus-miR166j	31309326	28105246	1239042	995852	39574.2	35433	-0.159469	0
CK-NSS	lus-miR166k	31309326	28105246	1229995	988836	39285.3	35183.3	-0.159096	0
CK-NSS	lus-miR167a	31309326	28105246	296960	176276	9484.71	6272	-0.59668	0
CK-NSS	lus-miR167b	31309326	28105246	4916	4062	157.014	144.528	-0.119541	9.17799e-05
CK-NSS	lus-miR167c	31309326	28105246	20661	12687	659.899	451.41	-0.547806	1.43289e-254
CK-NSS	lus-miR167d	31309326	28105246	25198	16122	804.808	573.63	-0.488525	3.77306e-252
CK-NSS	lus-miR167e	31309326	28105246	25203	16129	804.968	573.879	-0.488185	7.00036e-252
CK-NSS	lus-miR167f	31309326	28105246	71994	51490	2299.44	1832.04	-0.327831	0
CK-NSS	lus-miR167g	31309326	28105246	71994	51490	2299.44	1832.04	-0.327831	0
CK-NSS	lus-miR167h	31309326	28105246	20853	12822	666.032	456.214	-0.545881	2.66926e-255
CK-NSS	lus-miR167i	31309326	28105246	72003	51498	2299.73	1832.33	-0.327788	0
CK-NSS	lus-miR168a	31309326	28105246	285690	189859	9124.76	6755.29	-0.433769	0
CK-NSS	lus-miR168b	31309326	28105246	285790	189928	9127.95	6757.74	-0.43375	0
CK-NSS	lus-miR169a	31309326	28105246	204	135	6.5156	4.8034	-0.439842	0.0057327
CK-NSS	lus-miR169b	31309326	28105246	58	32	1.8525	1.1386	-0.702213	0.0257428
CK-NSS	lus-miR169c	31309326	28105246	57	33	1.8205	1.1742	-0.632657	0.0438124
CK-NSS	lus-miR169d	31309326	28105246	204	135	6.5156	4.8034	-0.439842	0.0057327
CK-NSS	lus-miR169e	31309326	28105246	194	145	6.1962	5.1592	-0.264236	0.0953313
CK-NSS	lus-miR169f	31309326	28105246	39	32	1.2456	1.1386	-0.12958	0.714606
CK-NSS	lus-miR169i	31309326	28105246	194	145	6.1962	5.1592	-0.264236	0.0953313
CK-NSS	lus-miR169k	31309326	28105246	58	34	1.8525	1.2097	-0.614824	0.0474529
CK-NSS	lus-miR171a	31309326	28105246	172	158	5.4936	5.6217	0.0332546	0.831468
CK-NSS	lus-miR171b	31309326	28105246	1777	1402	56.7563	49.8839	-0.186206	0.00029556
CK-NSS	lus-miR171c	31309326	28105246	1777	1402	56.7563	49.8839	-0.186206	0.00029556
CK-NSS	lus-miR171e	31309326	28105246	1777	1402	56.7563	49.8839	-0.186206	0.00029556
CK-NSS	lus-miR171f	31309326	28105246	172	158	5.4936	5.6217	0.0332546	0.831468
CK-NSS	lus-miR171g	31309326	28105246	87	55	2.7787	1.9569	-0.50584	0.041087
CK-NSS	lus-miR171i	31309326	28105246	52	48	1.6608	1.7079	0.0403452	0.884077
CK-NSS	lus-miR171j	31309326	28105246	34	15	1.0859	0.5337	-1.02479	0.019374	*
CK-NSS	lus-miR172a	31309326	28105246	21771	12103	695.352	430.631	-0.69129	0
CK-NSS	lus-miR172b	31309326	28105246	21706	12076	693.276	429.671	-0.690198	0
CK-NSS	lus-miR172c	31309326	28105246	21706	12076	693.276	429.671	-0.690198	0
CK-NSS	lus-miR172d	31309326	28105246	21706	12076	693.276	429.671	-0.690198	0
CK-NSS	lus-miR172e	31309326	28105246	323	293	10.3164	10.4251	0.0151216	0.894459
CK-NSS	lus-miR172f	31309326	28105246	21706	12076	693.276	429.671	-0.690198	0
CK-NSS	lus-miR172g	31309326	28105246	128	79	4.0882	2.8109	-0.540434	0.00835424
CK-NSS	lus-miR172h	31309326	28105246	21706	12076	693.276	429.671	-0.690198	0
CK-NSS	lus-miR172i	31309326	28105246	323	293	10.3164	10.4251	0.0151216	0.894459
CK-NSS	lus-miR319a	31309326	28105246	108	35	3.4495	1.2453	-1.46989	2.25175e-08	**
CK-NSS	lus-miR390a	31309326	28105246	9702	5711	309.876	203.201	-0.608786	2.19837e-145
CK-NSS	lus-miR390b	31309326	28105246	9755	5750	311.568	204.588	-0.606827	2.4327e-145
CK-NSS	lus-miR390c	31309326	28105246	9767	5754	311.952	204.731	-0.607597	7.66021e-146
CK-NSS	lus-miR390d	31309326	28105246	9702	5706	309.876	203.023	-0.610049	6.46269e-146
CK-NSS	lus-miR393a	31309326	28105246	32	15	1.0221	0.5337	-0.937435	0.0353036
CK-NSS	lus-miR393b	31309326	28105246	50	43	1.597	1.53	-0.0618327	0.843457
CK-NSS	lus-miR393c	31309326	28105246	32	15	1.0221	0.5337	-0.937435	0.0353036
CK-NSS	lus-miR393d	31309326	28105246	50	43	1.597	1.53	-0.0618327	0.843457
CK-NSS	lus-miR394a	31309326	28105246	69	5	2.2038	0.1779	-3.63085	2.96499e-14	**
CK-NSS	lus-miR394b	31309326	28105246	63	4	2.0122	0.1423	-3.82177	1.36665e-13	**
CK-NSS	lus-miR395a	31309326	28105246	99	51	3.162	1.8146	-0.801186	0.00103607
CK-NSS	lus-miR395b	31309326	28105246	99	51	3.162	1.8146	-0.801186	0.00103607
CK-NSS	lus-miR395c	31309326	28105246	99	51	3.162	1.8146	-0.801186	0.00103607
CK-NSS	lus-miR395d	31309326	28105246	99	51	3.162	1.8146	-0.801186	0.00103607
CK-NSS	lus-miR396a	31309326	28105246	2399	1708	76.6225	60.7716	-0.334371	1.86318e-13
CK-NSS	lus-miR396b	31309326	28105246	3458	2126	110.446	75.6442	-0.546044	6.33484e-44
CK-NSS	lus-miR396c	31309326	28105246	2443	1729	78.0279	61.5188	-0.342963	2.85463e-14
CK-NSS	lus-miR396e	31309326	28105246	3457	2121	110.414	75.4663	-0.549024	2.49638e-44
CK-NSS	lus-miR397a	31309326	28105246	2226	2053	71.097	73.0469	0.0390344	0.376161
CK-NSS	lus-miR397b	31309326	28105246	23	33	0.7346	1.1742	0.676647	0.0828343
CK-NSS	lus-miR398b	31309326	28105246	32	26	1.0221	0.9251	-0.143855	0.715161
CK-NSS	lus-miR399a	31309326	28105246	412	407	13.159	14.4813	0.138141	0.17031
CK-NSS	lus-miR399c	31309326	28105246	412	407	13.159	14.4813	0.138141	0.17031
CK-NSS	lus-miR399e	31309326	28105246	412	407	13.159	14.4813	0.138141	0.17031
CK-NSS	lus-miR408a	31309326	28105246	1265	2002	40.4033	71.2323	0.818058	8.8675e-58
CK-NSS	lus-miR530a	31309326	28105246	541	381	17.2792	13.5562	-0.350084	0.000267667
CK-NSS	lus-miR530b	31309326	28105246	541	381	17.2792	13.5562	-0.350084	0.000267667

## Sheet: AS_CK(novel)
pairwise	miR-name	CK-total-reads	AS-total-reads	CK-expressed	AS-expressed	CK-std	AS-std	fold-change(log2 AS/CK)	p-value	sig-lable
CK-AS	novel_mir_10	31309326	29526585	77	149	2.4593	5.0463	1.03698	1.46249e-07	**
CK-AS	novel_mir_100	31309326	29526585	189	139	6.0365	4.7076	-0.358721	0.0257199
CK-AS	novel_mir_102	31309326	29526585	392	604	12.5202	20.4561	0.708274	1.83164e-14
CK-AS	novel_mir_105	31309326	29526585	1462	498	46.6954	16.8662	-1.46915	9.67681e-98	**
CK-AS	novel_mir_108	31309326	29526585	61	19	1.9483	0.6435	-1.5982	6.18901e-06	**
CK-AS	novel_mir_109	31309326	29526585	0	42	0.01	1.4224	7.15218	6.32875e-14	**
CK-AS	novel_mir_11	31309326	29526585	0	54	0.01	1.8289	7.51483	1.08132e-17	**
CK-AS	novel_mir_116	31309326	29526585	120	122	3.8327	4.1319	0.108444	0.558119
CK-AS	novel_mir_12	31309326	29526585	24	40	0.7665	1.3547	0.821616	0.0258595
CK-AS	novel_mir_124	31309326	29526585	1124	632	35.8998	21.4044	-0.746068	3.10117e-26
CK-AS	novel_mir_126	31309326	29526585	0	30	0.01	1.016	6.66676	3.70407e-10	**
CK-AS	novel_mir_128	31309326	29526585	71	31	2.2677	1.0499	-1.11098	0.000218693	**
CK-AS	novel_mir_13	31309326	29526585	283	210	9.0388	7.1122	-0.345835	0.00830204
CK-AS	novel_mir_131	31309326	29526585	236	214	7.5377	7.2477	-0.0566011	0.679352
CK-AS	novel_mir_132	31309326	29526585	232	121	7.4099	4.098	-0.854534	6.60875e-08
CK-AS	novel_mir_136	31309326	29526585	0	97	0.01	3.2852	8.35984	3.42172e-31	**
CK-AS	novel_mir_147	31309326	29526585	0	894	0.01	30.2778	11.564	2.0828e-281	**
CK-AS	novel_mir_150	31309326	29526585	0	415	0.01	14.0551	10.4569	5.00222e-131	**
CK-AS	novel_mir_153	31309326	29526585	0	45	0.01	1.5241	7.25181	7.23565e-15	**
CK-AS	novel_mir_155	31309326	29526585	0	54	0.01	1.8289	7.51483	1.08132e-17	**
CK-AS	novel_mir_158	31309326	29526585	73	21	2.3316	0.7112	-1.71299	1.97266e-07	**
CK-AS	novel_mir_16	31309326	29526585	61	37	1.9483	1.2531	-0.636714	0.0330629
CK-AS	novel_mir_165	31309326	29526585	445	319	14.213	10.8038	-0.395672	0.000172195
CK-AS	novel_mir_178	31309326	29526585	70	0	2.2358	0.01	-7.80465	6.5842e-21	**
CK-AS	novel_mir_185	31309326	29526585	38	0	1.2137	0.01	-6.92327	1.12218e-11	**
CK-AS	novel_mir_199	31309326	29526585	44	0	1.4053	0.01	-7.13473	2.08519e-13	**
CK-AS	novel_mir_229	31309326	29526585	179	0	5.7171	0.01	-9.15914	2.36318e-52	**
CK-AS	novel_mir_238	31309326	29526585	220	0	7.0267	0.01	-9.4567	3.51203e-64	**
CK-AS	novel_mir_24	31309326	29526585	89	32	2.8426	1.0838	-1.39111	7.7656e-07	**
CK-AS	novel_mir_25	31309326	29526585	603	450	19.2594	15.2405	-0.337653	0.000162661
CK-AS	novel_mir_26	31309326	29526585	130	202	4.1521	6.8413	0.720429	7.00129e-06
CK-AS	novel_mir_27	31309326	29526585	0	64	0.01	2.1675	7.75989	7.84311e-21	**
CK-AS	novel_mir_289	31309326	29526585	150	0	4.7909	0.01	-8.90415	5.49034e-44	**
CK-AS	novel_mir_29	31309326	29526585	0	62	0.01	2.0998	7.71411	3.32952e-20	**
CK-AS	novel_mir_294	31309326	29526585	49	0	1.565	0.01	-7.29002	7.52862e-15	**
CK-AS	novel_mir_308	31309326	29526585	52	0	1.6608	0.01	-7.37573	1.02626e-15	**
CK-AS	novel_mir_31	31309326	29526585	1174	1167	37.4968	39.5237	0.0759505	0.20268
CK-AS	novel_mir_32	31309326	29526585	84249	62068	2690.86	2102.11	-0.356232	0
CK-AS	novel_mir_321	31309326	29526585	890	0	28.426	0.01	-11.473	1.81861e-257	**
CK-AS	novel_mir_325	31309326	29526585	51	0	1.6289	0.01	-7.34775	1.99408e-15	**
CK-AS	novel_mir_39	31309326	29526585	554	397	17.6944	13.4455	-0.396169	2.69958e-05
CK-AS	novel_mir_4	31309326	29526585	180	124	5.7491	4.1996	-0.453084	0.00684775
CK-AS	novel_mir_42	31309326	29526585	5831	2747	186.238	93.0348	-1.00131	7.29987e-211	**
CK-AS	novel_mir_44	31309326	29526585	0	434	0.01	14.6986	10.5215	5.42218e-137	**
CK-AS	novel_mir_47	31309326	29526585	3761	2009	120.124	68.0404	-0.820061	2.9418e-98
CK-AS	novel_mir_49	31309326	29526585	0	34	0.01	1.1515	6.84737	2.05538e-11	**
CK-AS	novel_mir_57	31309326	29526585	357	500	11.4024	16.9339	0.570577	8.92305e-09
CK-AS	novel_mir_58	31309326	29526585	1855	1847	59.2475	62.5538	0.0783433	0.0984834
CK-AS	novel_mir_6	31309326	29526585	1757	812	56.1175	27.5006	-1.02899	9.175e-68	**
CK-AS	novel_mir_63	31309326	29526585	246	192	7.8571	6.5026	-0.27298	0.0492356
CK-AS	novel_mir_66	31309326	29526585	35	12	1.1179	0.4064	-1.45982	0.0014569	**
CK-AS	novel_mir_70	31309326	29526585	559	439	17.8541	14.868	-0.264045	0.00403198
CK-AS	novel_mir_71	31309326	29526585	5794	4541	185.057	153.794	-0.266972	7.65316e-21
CK-AS	novel_mir_72	31309326	29526585	269	328	8.5917	11.1086	0.370661	0.00174234
CK-AS	novel_mir_73	31309326	29526585	3424	2518	109.36	85.2791	-0.358826	1.71942e-21
CK-AS	novel_mir_77	31309326	29526585	1033	426	32.9934	14.4277	-1.19334	4.85897e-51	**
CK-AS	novel_mir_78	31309326	29526585	0	35	0.01	1.1854	6.88923	9.97575e-12	**
CK-AS	novel_mir_82	31309326	29526585	1589	2773	50.7517	93.9154	0.887906	1.15588e-88
CK-AS	novel_mir_83	31309326	29526585	0	152	0.01	5.1479	9.00784	1.84999e-48	**
CK-AS	novel_mir_84	31309326	29526585	1381	355	44.1083	12.0231	-1.87524	4.94378e-130	**
CK-AS	novel_mir_88	31309326	29526585	156	581	4.9825	19.6772	1.98158	3.75564e-64	**
CK-AS	novel_mir_91	31309326	29526585	0	1081	0.01	36.6111	11.8381	0	**
CK-AS	novel_mir_92	31309326	29526585	0	71	0.01	2.4046	7.90965	4.97577e-23	**
CK-AS	novel_mir_93	31309326	29526585	61	45	1.9483	1.5241	-0.354258	0.213045
CK-AS	novel_mir_96	31309326	29526585	15584	7847	497.743	265.76	-0.905275	0
CK-AS	novel_mir_99	31309326	29526585	29	49	0.9262	1.6595	0.841353	0.0117316

## Sheet: AS2_CK(novel)
pairwise	miR-name	CK-total-reads	AS2-total-reads	CK-expressed	AS2-expressed	CK-std	AS2-std	fold-change(log2 AS2/CK)	p-value	sig-lable
CK-AS2	novel_mir_10	31309326	26536356	77	140	2.4593	5.2758	1.10114	3.56035e-08	**
CK-AS2	novel_mir_100	31309326	26536356	189	240	6.0365	9.0442	0.583281	2.96458e-05
CK-AS2	novel_mir_102	31309326	26536356	392	587	12.5202	22.1206	0.821133	1.02447e-18
CK-AS2	novel_mir_105	31309326	26536356	1462	860	46.6954	32.4084	-0.526913	7.48213e-18
CK-AS2	novel_mir_108	31309326	26536356	61	353	1.9483	13.3025	2.77141	1.91629e-62	**
CK-AS2	novel_mir_116	31309326	26536356	120	0	3.8327	0.01	-8.58222	1.10348e-32	**
CK-AS2	novel_mir_12	31309326	26536356	24	69	0.7665	2.6002	1.76226	3.31819e-08	**
CK-AS2	novel_mir_124	31309326	26536356	1124	1000	35.8998	37.6841	0.0699801	0.263842
CK-AS2	novel_mir_126	31309326	26536356	0	28	0.01	1.0552	6.72137	3.06598e-10	**
CK-AS2	novel_mir_128	31309326	26536356	71	21	2.2677	0.7914	-1.51875	5.50452e-06	**
CK-AS2	novel_mir_13	31309326	26536356	283	205	9.0388	7.7253	-0.22654	0.0869947
CK-AS2	novel_mir_131	31309326	26536356	236	192	7.5377	7.2354	-0.0590516	0.677722
CK-AS2	novel_mir_132	31309326	26536356	232	181	7.4099	6.8208	-0.119513	0.40654
CK-AS2	novel_mir_147	31309326	26536356	0	1682	0.01	63.3847	12.6299	0	**
CK-AS2	novel_mir_150	31309326	26536356	0	713	0.01	26.8688	11.3917	4.59465e-242	**
CK-AS2	novel_mir_158	31309326	26536356	73	30	2.3316	1.1305	-1.04436	0.000566566	**
CK-AS2	novel_mir_16	31309326	26536356	61	47	1.9483	1.7712	-0.137489	0.632072
CK-AS2	novel_mir_165	31309326	26536356	445	128	14.213	4.8236	-1.55903	1.408e-31	**
CK-AS2	novel_mir_173	31309326	26536356	0	33	0.01	1.2436	6.95838	6.22905e-12	**
CK-AS2	novel_mir_176	31309326	26536356	0	40	0.01	1.5074	7.23592	2.66326e-14	**
CK-AS2	novel_mir_178	31309326	26536356	70	31	2.2358	1.1682	-0.936504	0.00204254
CK-AS2	novel_mir_184	31309326	26536356	0	31	0.01	1.1682	6.86814	2.95993e-11	**
CK-AS2	novel_mir_185	31309326	26536356	38	25	1.2137	0.9421	-0.36546	0.333102
CK-AS2	novel_mir_199	31309326	26536356	44	42	1.4053	1.5827	0.17151	0.576313
CK-AS2	novel_mir_201	31309326	26536356	0	38	0.01	1.432	7.16189	1.26553e-13	**
CK-AS2	novel_mir_204	31309326	26536356	0	2773	0.01	104.498	13.3512	0	**
CK-AS2	novel_mir_206	31309326	26536356	14	31	0.4472	1.1682	1.3853	0.00200032	**
CK-AS2	novel_mir_215	31309326	26536356	21	32	0.6707	1.2059	0.846371	0.0349702
CK-AS2	novel_mir_221	31309326	26536356	0	27	0.01	1.0175	6.66888	6.68343e-10	**
CK-AS2	novel_mir_226	31309326	26536356	0	45	0.01	1.6958	7.40582	5.41085e-16	**
CK-AS2	novel_mir_228	31309326	26536356	0	128	0.01	4.8236	8.91397	4.40153e-44	**
CK-AS2	novel_mir_229	31309326	26536356	179	118	5.7171	4.4467	-0.362548	0.0336528
CK-AS2	novel_mir_236	31309326	26536356	0	39	0.01	1.4697	7.19938	5.80555e-14	**
CK-AS2	novel_mir_238	31309326	26536356	220	122	7.0267	4.5975	-0.611998	0.00013947
CK-AS2	novel_mir_24	31309326	26536356	89	31	2.8426	1.1682	-1.28292	7.12651e-06	**
CK-AS2	novel_mir_25	31309326	26536356	603	405	19.2594	15.2621	-0.335609	0.000273629
CK-AS2	novel_mir_26	31309326	26536356	130	0	4.1521	0.01	-8.6977	2.38119e-35	**
CK-AS2	novel_mir_27	31309326	26536356	0	204	0.01	7.6876	9.58639	8.37432e-70	**
CK-AS2	novel_mir_289	31309326	26536356	150	0	4.7909	0.01	-8.90415	1.10879e-40	**
CK-AS2	novel_mir_294	31309326	26536356	49	0	1.565	0.01	-7.29002	9.35769e-14	**
CK-AS2	novel_mir_308	31309326	26536356	52	0	1.6608	0.01	-7.37573	1.48381e-14	**
CK-AS2	novel_mir_31	31309326	26536356	1174	634	37.4968	23.8918	-0.650252	1.26339e-20
CK-AS2	novel_mir_32	31309326	26536356	84249	179993	2690.86	6782.88	1.33383	0	**
CK-AS2	novel_mir_321	31309326	26536356	890	0	28.426	0.01	-11.473	5.79296e-238	**
CK-AS2	novel_mir_325	31309326	26536356	51	0	1.6289	0.01	-7.34775	2.74141e-14	**
CK-AS2	novel_mir_39	31309326	26536356	554	321	17.6944	12.0966	-0.548691	3.98655e-08
CK-AS2	novel_mir_4	31309326	26536356	180	101	5.7491	3.8061	-0.595023	0.000786812
CK-AS2	novel_mir_42	31309326	26536356	5831	2871	186.238	108.191	-0.783567	7.73468e-132
CK-AS2	novel_mir_47	31309326	26536356	3761	2560	120.124	96.4714	-0.316351	7.48791e-18
CK-AS2	novel_mir_57	31309326	26536356	357	245	11.4024	9.2326	-0.304529	0.0107212
CK-AS2	novel_mir_58	31309326	26536356	1855	1110	59.2475	41.8294	-0.502237	1.64865e-20
CK-AS2	novel_mir_6	31309326	26536356	1757	1027	56.1175	38.7016	-0.536058	9.26515e-22
CK-AS2	novel_mir_63	31309326	26536356	246	0	7.8571	0.01	-9.61785	2.82823e-66	**
CK-AS2	novel_mir_66	31309326	26536356	35	23	1.1179	0.8667	-0.367187	0.351868
CK-AS2	novel_mir_70	31309326	26536356	559	325	17.8541	12.2473	-0.543792	4.45778e-08
CK-AS2	novel_mir_71	31309326	26536356	5794	3617	185.057	136.304	-0.441144	4.24042e-48
CK-AS2	novel_mir_72	31309326	26536356	269	157	8.5917	5.9164	-0.538224	0.00017334
CK-AS2	novel_mir_73	31309326	26536356	3424	0	109.36	0.01	-13.4168	0	**
CK-AS2	novel_mir_77	31309326	26536356	1033	509	32.9934	19.1812	-0.782484	1.0066e-24
CK-AS2	novel_mir_82	31309326	26536356	1589	2110	50.7517	79.5136	0.647745	3.80608e-42
CK-AS2	novel_mir_84	31309326	26536356	1381	650	44.1083	24.4947	-0.848581	4.33841e-37
CK-AS2	novel_mir_88	31309326	26536356	156	234	4.9825	8.8181	0.823598	2.28073e-08
CK-AS2	novel_mir_91	31309326	26536356	0	904	0.01	34.0665	11.7341	1.05241e-306	**
CK-AS2	novel_mir_93	31309326	26536356	61	0	1.9483	0.01	-7.60607	5.91564e-17	**
CK-AS2	novel_mir_96	31309326	26536356	15584	11199	497.743	422.025	-0.238074	8.72114e-41
CK-AS2	novel_mir_99	31309326	26536356	29	71	0.9262	2.6756	1.53047	4.1396e-07	**

## Sheet: NSS_CK(novel)
pairwise	miR-name	CK-total-reads	NSS-total-reads	CK-expressed	NSS-expressed	CK-std	NSS-std	fold-change(log2 NSS/CK)	p-value	sig-lable
CK-NSS	novel_mir_10	31309326	28105246	77	145	2.4593	5.1592	1.0689	7.04964e-08	**
CK-NSS	novel_mir_100	31309326	28105246	189	377	6.0365	13.4139	1.15194	2.35607e-20	**
CK-NSS	novel_mir_102	31309326	28105246	392	430	12.5202	15.2996	0.289236	0.00406064
CK-NSS	novel_mir_105	31309326	28105246	1462	357	46.6954	12.7023	-1.87819	9.7236e-134	**
CK-NSS	novel_mir_108	31309326	28105246	61	10	1.9483	0.3558	-2.45308	4.09335e-09	**
CK-NSS	novel_mir_116	31309326	28105246	120	107	3.8327	3.8071	-0.00966861	0.963695
CK-NSS	novel_mir_124	31309326	28105246	1124	926	35.8998	32.9476	-0.123802	0.0531288
CK-NSS	novel_mir_128	31309326	28105246	71	27	2.2677	0.9607	-1.23907	7.22213e-05	**
CK-NSS	novel_mir_13	31309326	28105246	283	188	9.0388	6.6891	-0.434319	0.00128676
CK-NSS	novel_mir_131	31309326	28105246	236	0	7.5377	0.01	-9.55798	2.3071e-66	**
CK-NSS	novel_mir_132	31309326	28105246	232	128	7.4099	4.5543	-0.702225	6.99164e-06
CK-NSS	novel_mir_147	31309326	28105246	0	1392	0.01	49.5281	12.274	0	**
CK-NSS	novel_mir_150	31309326	28105246	0	351	0.01	12.4888	10.2864	7.30912e-115	**
CK-NSS	novel_mir_158	31309326	28105246	73	31	2.3316	1.103	-1.07989	0.000308788	**
CK-NSS	novel_mir_16	31309326	28105246	61	32	1.9483	1.1386	-0.774955	0.0126562
CK-NSS	novel_mir_165	31309326	28105246	445	298	14.213	10.603	-0.422739	8.1449e-05
CK-NSS	novel_mir_178	31309326	28105246	70	46	2.2358	1.6367	-0.450001	0.100445
CK-NSS	novel_mir_185	31309326	28105246	38	0	1.2137	0.01	-6.92327	2.82149e-11	**
CK-NSS	novel_mir_199	31309326	28105246	44	0	1.4053	0.01	-7.13473	6.04176e-13	**
CK-NSS	novel_mir_204	31309326	28105246	0	2803	0.01	99.7323	13.2838	0	**
CK-NSS	novel_mir_229	31309326	28105246	179	136	5.7171	4.839	-0.240575	0.143185
CK-NSS	novel_mir_231	31309326	28105246	0	38	0.01	1.3521	7.07906	4.18709e-13	**
CK-NSS	novel_mir_238	31309326	28105246	220	0	7.0267	0.01	-9.4567	6.52491e-62	**
CK-NSS	novel_mir_24	31309326	28105246	89	57	2.8426	2.0281	-0.487082	0.0459099
CK-NSS	novel_mir_25	31309326	28105246	603	1145	19.2594	40.7397	1.08087	6.68658e-53	**
CK-NSS	novel_mir_26	31309326	28105246	130	321	4.1521	11.4214	1.45983	1.09491e-24	**
CK-NSS	novel_mir_27	31309326	28105246	0	59	0.01	2.0993	7.71376	6.23297e-20	**
CK-NSS	novel_mir_289	31309326	28105246	150	111	4.7909	3.9494	-0.278663	0.123321
CK-NSS	novel_mir_294	31309326	28105246	49	19	1.565	0.676	-1.21107	0.00125325	**
CK-NSS	novel_mir_308	31309326	28105246	52	0	1.6608	0.01	-7.37573	3.59261e-15	**
CK-NSS	novel_mir_31	31309326	28105246	1174	849	37.4968	30.2079	-0.311842	1.44872e-06
CK-NSS	novel_mir_32	31309326	28105246	84249	53848	2690.86	1915.94	-0.490014	0
CK-NSS	novel_mir_321	31309326	28105246	890	680	28.426	24.1948	-0.232514	0.00151903
CK-NSS	novel_mir_325	31309326	28105246	51	0	1.6289	0.01	-7.34775	6.81756e-15	**
CK-NSS	novel_mir_342	31309326	28105246	0	461	0.01	16.4026	10.6797	1.26547e-150	**
CK-NSS	novel_mir_39	31309326	28105246	554	416	17.6944	14.8015	-0.257549	0.00582282
CK-NSS	novel_mir_4	31309326	28105246	180	106	5.7491	3.7715	-0.608198	0.000496281
CK-NSS	novel_mir_42	31309326	28105246	5831	3976	186.238	141.468	-0.396672	2.58222e-41
CK-NSS	novel_mir_47	31309326	28105246	3761	2508	120.124	89.236	-0.428827	3.18351e-31
CK-NSS	novel_mir_57	31309326	28105246	357	196	11.4024	6.9738	-0.709321	1.81384e-08
CK-NSS	novel_mir_58	31309326	28105246	1855	1623	59.2475	57.7472	-0.0370033	0.451161
CK-NSS	novel_mir_6	31309326	28105246	1757	1219	56.1175	43.3727	-0.371663	3.57714e-12
CK-NSS	novel_mir_63	31309326	28105246	246	228	7.8571	8.1124	0.0461319	0.725883
CK-NSS	novel_mir_66	31309326	28105246	35	26	1.1179	0.9251	-0.27311	0.472872
CK-NSS	novel_mir_70	31309326	28105246	559	371	17.8541	13.2004	-0.435674	5.56667e-06
CK-NSS	novel_mir_71	31309326	28105246	5794	4203	185.057	149.545	-0.307388	4.3567e-26
CK-NSS	novel_mir_72	31309326	28105246	269	185	8.5917	6.5824	-0.38433	0.00509366
CK-NSS	novel_mir_73	31309326	28105246	3424	0	109.36	0.01	-13.4168	0	**
CK-NSS	novel_mir_77	31309326	28105246	1033	630	32.9934	22.4157	-0.557668	9.95815e-15
CK-NSS	novel_mir_82	31309326	28105246	1589	2204	50.7517	78.4195	0.627756	1.63908e-40
CK-NSS	novel_mir_83	31309326	28105246	0	226	0.01	8.0412	9.65127	3.17733e-74	**
CK-NSS	novel_mir_84	31309326	28105246	1381	919	44.1083	32.6985	-0.431826	1.38143e-12
CK-NSS	novel_mir_88	31309326	28105246	156	135	4.9825	4.8034	-0.0528139	0.758972
CK-NSS	novel_mir_92	31309326	28105246	0	72	0.01	2.5618	8.00101	3.70103e-24	**
CK-NSS	novel_mir_93	31309326	28105246	61	67	1.9483	2.3839	0.291108	0.253382
CK-NSS	novel_mir_96	31309326	28105246	15584	9020	497.743	320.937	-0.633113	6.37779e-249
