# Supplementary material for: Identification and characterization of miRNAs and targets in flax (Linum usitatissimum) under saline, alkaline, and saline-alkaline stresses
Source: BMC Plant Biol. 2016 May 27;16:124. doi: 10.1186/s12870-016-0808-2 (PMC4884397; doi:10.1186/s12870-016-0808-2)
Supplement: Additional file 4: — Summary of significant differential expressed novel miRNA. (XLS 32 kb) [file 12870_2016_808_MOESM4_ESM.xls]

## Sheet: Sheet1
	Additional file 4 Summary of significant differential expressed novel miRNA
	Pairwise	MiR-name	CK-std	ASS-std	Fold-change(log2)	P-value	Sig-lable
	CK-AS	novel_mir_10	2.4593	5.0463	1.03698	1.46249e-07	**
	CK-AS	novel_mir_105	46.6954	16.8662	-1.46915	9.67681e-98	**
	CK-AS	novel_mir_108	1.9483	0.6435	-1.5982	6.18901e-06	**
	CK-AS	novel_mir_109	0.01	1.4224	7.15218	6.32875e-14	**
	CK-AS	novel_mir_11	0.01	1.8289	7.51483	1.08132e-17	**
	CK-AS	novel_mir_126	0.01	1.016	6.66676	3.70407e-10	**
	CK-AS	novel_mir_128	2.2677	1.0499	-1.11098	0.000218693	**
	CK-AS	novel_mir_136	0.01	3.2852	8.35984	3.42172e-31	**
	CK-AS	novel_mir_147	0.01	30.2778	11.564	2.0828e-281	**
	CK-AS	novel_mir_150	0.01	14.0551	10.4569	5.00222e-131	**
	CK-AS	novel_mir_153	0.01	1.5241	7.25181	7.23565e-15	**
	CK-AS	novel_mir_155	0.01	1.8289	7.51483	1.08132e-17	**
	CK-AS	novel_mir_158	2.3316	0.7112	-1.71299	1.97266e-07	**
	CK-AS	novel_mir_178	2.2358	0.01	-7.80465	6.5842e-21	**
	CK-AS	novel_mir_185	1.2137	0.01	-6.92327	1.12218e-11	**
	CK-AS	novel_mir_199	1.4053	0.01	-7.13473	2.08519e-13	**
	CK-AS	novel_mir_229	5.7171	0.01	-9.15914	2.36318e-52	**
	CK-AS	novel_mir_238	7.0267	0.01	-9.4567	3.51203e-64	**
	CK-AS	novel_mir_24	2.8426	1.0838	-1.39111	7.7656e-07	**
	CK-AS	novel_mir_27	0.01	2.1675	7.75989	7.84311e-21	**
	CK-AS	novel_mir_289	4.7909	0.01	-8.90415	5.49034e-44	**
	CK-AS	novel_mir_29	0.01	2.0998	7.71411	3.32952e-20	**
	CK-AS	novel_mir_294	1.565	0.01	-7.29002	7.52862e-15	**
	CK-AS	novel_mir_308	1.6608	0.01	-7.37573	1.02626e-15	**
	CK-AS	novel_mir_321	28.426	0.01	-11.473	1.81861e-257	**
	CK-AS	novel_mir_325	1.6289	0.01	-7.34775	1.99408e-15	**
	CK-AS	novel_mir_42	186.238	93.0348	-1.00131	7.29987e-211	**
	CK-AS	novel_mir_44	0.01	14.6986	10.5215	5.42218e-137	**
	CK-AS	novel_mir_49	0.01	1.1515	6.84737	2.05538e-11	**
	CK-AS	novel_mir_6	56.1175	27.5006	-1.02899	9.175e-68	**
	CK-AS	novel_mir_66	1.1179	0.4064	-1.45982	0.0014569	**
	CK-AS	novel_mir_77	32.9934	14.4277	-1.19334	4.85897e-51	**
	CK-AS	novel_mir_78	0.01	1.1854	6.88923	9.97575e-12	**
	CK-AS	novel_mir_83	0.01	5.1479	9.00784	1.84999e-48	**
	CK-AS	novel_mir_84	44.1083	12.0231	-1.87524	4.94378e-130	**
	CK-AS	novel_mir_88	4.9825	19.6772	1.98158	3.75564e-64	**
	CK-AS	novel_mir_91	0.01	36.6111	11.8381	0	**
	CK-AS	novel_mir_92	0.01	2.4046	7.90965	4.97577e-23	**
	CK-ASS	novel_mir_10	2.4593	5.2758	1.10114	3.56035e-08	**
	CK-ASS	novel_mir_108	1.9483	13.3025	2.77141	1.91629e-62	**
	CK-ASS	novel_mir_116	3.8327	0.01	-8.58222	1.10348e-32	**
	CK-ASS	novel_mir_12	0.7665	2.6002	1.76226	3.31819e-08	**
	CK-ASS	novel_mir_126	0.01	1.0552	6.72137	3.06598e-10	**
	CK-ASS	novel_mir_128	2.2677	0.7914	-1.51875	5.50452e-06	**
	CK-ASS	novel_mir_147	0.01	63.3847	12.6299	0	**
	CK-ASS	novel_mir_150	0.01	26.8688	11.3917	4.59465e-242	**
	CK-ASS	novel_mir_158	2.3316	1.1305	-1.04436	0.000566566	**
	CK-ASS	novel_mir_165	14.213	4.8236	-1.55903	1.408e-31	**
	CK-ASS	novel_mir_173	0.01	1.2436	6.95838	6.22905e-12	**
	CK-ASS	novel_mir_176	0.01	1.5074	7.23592	2.66326e-14	**
	CK-ASS	novel_mir_184	0.01	1.1682	6.86814	2.95993e-11	**
	CK-ASS	novel_mir_201	0.01	1.432	7.16189	1.26553e-13	**
	CK-ASS	novel_mir_204	0.01	104.498	13.3512	0	**
	CK-ASS	novel_mir_206	0.4472	1.1682	1.3853	0.00200032	**
	CK-ASS	novel_mir_221	0.01	1.0175	6.66888	6.68343e-10	**
	CK-ASS	novel_mir_226	0.01	1.6958	7.40582	5.41085e-16	**
	CK-ASS	novel_mir_228	0.01	4.8236	8.91397	4.40153e-44	**
	CK-ASS	novel_mir_236	0.01	1.4697	7.19938	5.80555e-14	**
	CK-ASS	novel_mir_24	2.8426	1.1682	-1.28292	7.12651e-06	**
	CK-ASS	novel_mir_26	4.1521	0.01	-8.6977	2.38119e-35	**
	CK-ASS	novel_mir_27	0.01	7.6876	9.58639	8.37432e-70	**
	CK-ASS	novel_mir_289	4.7909	0.01	-8.90415	1.10879e-40	**
	CK-ASS	novel_mir_294	1.565	0.01	-7.29002	9.35769e-14	**
	CK-ASS	novel_mir_308	1.6608	0.01	-7.37573	1.48381e-14	**
	CK-ASS	novel_mir_32	2690.86	6782.88	1.33383	0	**
	CK-ASS	novel_mir_321	28.426	0.01	-11.473	5.79296e-238	**
	CK-ASS	novel_mir_325	1.6289	0.01	-7.34775	2.74141e-14	**
	CK-ASS	novel_mir_63	7.8571	0.01	-9.61785	2.82823e-66	**
	CK-ASS	novel_mir_73	109.36	0.01	-13.4168	0	**
	CK-ASS	novel_mir_91	0.01	34.0665	11.7341	1.05241e-306	**
	CK-ASS	novel_mir_93	1.9483	0.01	-7.60607	5.91564e-17	**
	CK-ASS	novel_mir_99	0.9262	2.6756	1.53047	4.1396e-07	**
	CK-NSS	novel_mir_10	2.4593	5.1592	1.0689	7.04964e-08	**
	CK-NSS	novel_mir_100	6.0365	13.4139	1.15194	2.35607e-20	**
	CK-NSS	novel_mir_105	46.6954	12.7023	-1.87819	9.7236e-134	**
	CK-NSS	novel_mir_108	1.9483	0.3558	-2.45308	4.09335e-09	**
	CK-NSS	novel_mir_128	2.2677	0.9607	-1.23907	7.22213e-05	**
	CK-NSS	novel_mir_131	7.5377	0.01	-9.55798	2.3071e-66	**
	CK-NSS	novel_mir_147	0.01	49.5281	12.274	0	**
	CK-NSS	novel_mir_150	0.01	12.4888	10.2864	7.30912e-115	**
	CK-NSS	novel_mir_158	2.3316	1.103	-1.07989	0.000308788	**
	CK-NSS	novel_mir_185	1.2137	0.01	-6.92327	2.82149e-11	**
	CK-NSS	novel_mir_199	1.4053	0.01	-7.13473	6.04176e-13	**
	CK-NSS	novel_mir_204	0.01	99.7323	13.2838	0	**
	CK-NSS	novel_mir_231	0.01	1.3521	7.07906	4.18709e-13	**
	CK-NSS	novel_mir_238	7.0267	0.01	-9.4567	6.52491e-62	**
	CK-NSS	novel_mir_25	19.2594	40.7397	1.08087	6.68658e-53	**
	CK-NSS	novel_mir_26	4.1521	11.4214	1.45983	1.09491e-24	**
	CK-NSS	novel_mir_27	0.01	2.0993	7.71376	6.23297e-20	**
	CK-NSS	novel_mir_294	1.565	0.676	-1.21107	0.00125325	**
	CK-NSS	novel_mir_308	1.6608	0.01	-7.37573	3.59261e-15	**
	CK-NSS	novel_mir_325	1.6289	0.01	-7.34775	6.81756e-15	**
	CK-NSS	novel_mir_342	0.01	16.4026	10.6797	1.26547e-150	**
	CK-NSS	novel_mir_73	109.36	0.01	-13.4168	0	**
	CK-NSS	novel_mir_83	0.01	8.0412	9.65127	3.17733e-74	**
	CK-NSS	novel_mir_92	0.01	2.5618	8.00101	3.70103e-24	**
