# Supplementary material for: Identification and characterization of miRNAs and targets in flax (Linum usitatissimum) under saline, alkaline, and saline-alkaline stresses
Source: BMC Plant Biol. 2016 May 27;16:124. doi: 10.1186/s12870-016-0808-2 (PMC4884397; doi:10.1186/s12870-016-0808-2)
Supplement: Additional file 5: — Summary of known miRNA and novel miRNA expression level in all samples. (XLS 81 kb) [file 12870_2016_808_MOESM5_ESM.xls]

## Sheet: Known miRNA
Known miRNA	CK	AS	AS2	NSS
lus-miR156a	1117150	839758	763433	788993
lus-miR156b	5360388	4055633	3280393	4218447
lus-miR156c	5360375	4055635	3280375	4218437
lus-miR156d	932	560	493	914
lus-miR156e	5360377	4055636	3280378	4218438
lus-miR156f	5360378	4055636	3280379	4218439
lus-miR156g	1131861	849974	774513	799554
lus-miR156h	5359229	4054534	3279556	4217441
lus-miR156i	5360380	4055638	3280379	4218437
lus-miR159a	1	1	1	7
lus-miR159b	5356	2627	2733	2477
lus-miR159c	5212	2627	2679	2193
lus-miR160a	579	670	1134	41
lus-miR160b	580	673	1135	41
lus-miR160c	0	0	1	0
lus-miR160d	580	673	1135	41
lus-miR160e	579	671	1134	41
lus-miR160f	579	671	1134	41
lus-miR160g	0	0	1	0
lus-miR160h	579	673	1129	40
lus-miR160i	579	674	1129	40
lus-miR160j	580	674	1136	41
lus-miR162a	1342	768	729	826
lus-miR162b	1342	768	729	826
lus-miR164a	37650	23255	38344	23878
lus-miR164b	37650	23255	38344	23878
lus-miR164c	37649	23254	38344	23878
lus-miR164d	37413	23139	38177	23706
lus-miR164e	37428	23149	38179	23713
lus-miR166a	1231252	814168	984659	989910
lus-miR166b	3506	2631	2714	2710
lus-miR166c	1231252	814168	984659	989910
lus-miR166d	1230384	813661	984191	989128
lus-miR166e	21542	17467	18697	21458
lus-miR166f	21211	16982	18279	21038
lus-miR166g	1230311	813614	984169	989102
lus-miR166h	1239824	819972	991818	996487
lus-miR166i	1230311	813614	984168	989101
lus-miR166j	1239042	819408	991165	995852
lus-miR166k	1229995	813411	983920	988836
lus-miR167a	296960	185411	170352	176276
lus-miR167b	4916	2355	2486	4062
lus-miR167c	20661	15081	13714	12687
lus-miR167d	25198	18416	17312	16122
lus-miR167e	25203	18420	17316	16129
lus-miR167f	71994	50702	52300	51490
lus-miR167g	71994	50702	52300	51490
lus-miR167h	20853	15217	13916	12822
lus-miR167i	72003	50705	52304	51498
lus-miR168a	285690	205139	191324	189859
lus-miR168b	285790	205166	191371	189928
lus-miR169a	204	354	154	135
lus-miR169b	58	77	27	32
lus-miR169c	57	72	22	33
lus-miR169d	204	354	154	135
lus-miR169e	194	192	79	145
lus-miR169f	39	45	40	32
lus-miR169g	5	10	3	8
lus-miR169h	24	28	27	17
lus-miR169i	194	192	79	145
lus-miR169j	28	26	28	17
lus-miR169k	58	80	27	34
lus-miR169l	5	9	3	8
lus-miR171a	172	142	171	158
lus-miR171b	1777	1518	1610	1402
lus-miR171c	1777	1518	1610	1402
lus-miR171d	7	10	3	2
lus-miR171e	1777	1518	1610	1402
lus-miR171f	172	142	171	158
lus-miR171g	87	84	71	55
lus-miR171h	4	5	11	4
lus-miR171i	52	56	44	48
lus-miR171j	34	28	25	15
lus-miR172a	21771	10408	10449	12103
lus-miR172b	21706	10376	10424	12076
lus-miR172c	21706	10376	10426	12076
lus-miR172d	21706	10376	10426	12076
lus-miR172e	323	249	201	293
lus-miR172f	21706	10376	10426	12076
lus-miR172g	128	80	66	79
lus-miR172h	21706	10376	10424	12076
lus-miR172i	323	249	201	293
lus-miR172j	2	0	1	1
lus-miR319a	108	62	63	35
lus-miR319b	22	3	7	6
lus-miR390a	9702	6588	5123	5711
lus-miR390b	9755	6623	5163	5750
lus-miR390c	9767	6627	5159	5754
lus-miR390d	9702	6589	5123	5706
lus-miR393a	32	34	59	15
lus-miR393b	50	58	85	43
lus-miR393c	32	34	59	15
lus-miR393d	50	58	85	43
lus-miR394a	69	81	369	5
lus-miR394b	63	78	366	4
lus-miR395a	99	48	49	51
lus-miR395b	99	48	49	51
lus-miR395c	99	48	49	51
lus-miR395d	99	48	49	51
lus-miR395e	1	2	1	3
lus-miR396a	2399	1501	1706	1708
lus-miR396b	3458	1749	1973	2126
lus-miR396c	2443	1531	1727	1729
lus-miR396d	0	0	0	0
lus-miR396e	3457	1747	1970	2121
lus-miR397a	2226	2366	2740	2053
lus-miR397b	23	22	26	33
lus-miR398a	8	43	44	26
lus-miR398b	32	16	22	26
lus-miR398c	31	16	21	26
lus-miR398d	31	16	21	26
lus-miR398e	31	16	21	26
lus-miR398f	0	1	0	0
lus-miR399a	412	549	542	407
lus-miR399b	21	18	25	19
lus-miR399c	412	549	542	407
lus-miR399d	21	17	25	18
lus-miR399e	412	549	542	407
lus-miR399f	0	4	8	1
lus-miR399g	0	4	8	1
lus-miR408a	1265	3911	3333	2002
lus-miR530a	541	653	674	381
lus-miR530b	541	653	674	381
lus-miR828a	1	0	2	4

## Sheet: Novel miRNA
Novel miRNA	CK	AS	AS2	NSS	Sequence
novel_mir_32	84249	62068	179993	53848	GGTAGTCCGATCGTGGAATTT
novel_mir_96	15584	7847	11199	9020	TTGGCCAGATGCCGTGGATTGT
novel_mir_71	5794	4541	3617	4203	CTGACAGAAGAGAGAGAGCAC
novel_mir_42	5831	2747	2871	3976	TTCTTTGGCTGAGAATTGGAG
novel_mir_47	3761	2009	2560	2508	TTATGGAGTAAGAACATCAGG
novel_mir_82	1589	2773	2110	2204	TTCATTCCTCTTCCTAAAATAG
novel_mir_58	1855	1847	1110	1623	TTGACAGAAGAGAGTGAGCAC
novel_mir_6	1757	812	1027	1219	TTGGTGTGGAAAGACTATGGC
novel_mir_31	1174	1167	634	849	AGTAGGCAACGTTCTGGCTCC
novel_mir_124	1124	632	1000	926	TGGACTACTGGAAACCGGCTA
novel_mir_105	1462	498	860	357	TGAACTCGAGCAGGATCTTGTA
novel_mir_84	1381	355	650	919	ACAGGTGGGTAGGTAGAGAATA
novel_mir_25	603	450	405	1145	GATGGAGGGCTCGGAAAGAAA
novel_mir_77	1033	426	509	630	TTGAGGTTGGAAGAGGTTGTA
novel_mir_102	392	604	587	430	GTTATTCTATTCCACCTCTTA
novel_mir_70	559	439	325	371	TGACAGAAGAGAGAGAGCAC
novel_mir_39	554	397	321	416	TTGACAGAAGATAGAAAGCAC
novel_mir_57	357	500	245	196	TAGCCAAGAATGACTTGCCTG
novel_mir_165	445	319	128	298	AATGGAGAGTTCGGAAAGAAG
novel_mir_88	156	581	234	135	AAGCTGCTTGTTGGAGAGTTG
novel_mir_100	189	139	240	377	GGGGTGGTGGCGCAGTTGGTTA
novel_mir_72	269	328	157	185	AAACAGGTTGTAGTCGAGTGGTT
novel_mir_13	283	210	205	188	TTGCTGACAGATTATTTCGGT
novel_mir_132	232	121	181	128	TGTTCCCTGGGATTGGCTTT
novel_mir_4	180	124	101	106	TTCTCCTGCTTCGTACGGTCT
novel_mir_10	77	149	140	145	TCTTTCCGATGCCTTCCATTCC
novel_mir_108	61	19	353	10	CGTATGATGGGTTGGGTAGTA
novel_mir_24	89	32	31	57	GCTAAGAAGAAGCCGCTGACA
novel_mir_16	61	37	47	32	TGTGACTTATGGTGGGATGGA
novel_mir_99	29	49	71	23	CGCCAAAGGAGAGTTGCCCTT
novel_mir_158	73	21	30	31	TCAGAGACTTGATATTTCCTTG
novel_mir_128	71	31	21	27	TGACAGGTTATGGTCTCTCATG
novel_mir_12	24	40	69	12	GGTCCCCAGCGGAGTCGCCA
novel_mir_66	35	12	23	26	TTTGGCAAGTGGAAAGTTGGA
novel_mir_118	23	7	9	16	TGGCAGGTGGATAGTTGGATG
novel_mir_101	16	8	22	8	GCATATAATTTTCTCTGACTT
novel_mir_51	18	7	14	11	TTTGAAATAGTTAGAGATTTGAA
novel_mir_14	13	14	10	10	TTTGAGATTGGTTGAAGAAAG
novel_mir_5	19	7	14	7	TTATCAACAGACGGCCGTGTG
novel_mir_48	11	12	13	9	TCCAAGGTTCGAATTCGTGTT
novel_mir_125	14	11	9	9	TGAGGGGAATGTTGTCTGGCC
novel_mir_141	16	10	6	11	TTGTCATTGGGGAAGAAGACTG
novel_mir_111	5	11	18	8	TGGCTATGATGATAAATGGAA
novel_mir_52	14	10	5	10	GAATTCTGGATGTGGGATGTCGA
novel_mir_17	10	8	6	7	TCGAACCAGACAGCATTCCCC
novel_mir_147	0	894	1682	1392	TGCAGTAGAATAGGTTTTGAA
novel_mir_150	0	415	713	351	TTAGGCACCAAAGTCACCACG
novel_mir_63	246	192	0	228	TCATTTTTACATTACTGCCAGC
novel_mir_26	130	202	0	321	AATGGAGGGCTCGGAAAGAAA
novel_mir_131	236	214	192	0	AGAGGTTTGGTATTGCTCTG
novel_mir_229	179	0	118	136	AGAGATCGAGATAGCAAACACAA
novel_mir_116	120	122	0	107	AATGGATGGATTGGAAAGGAA
novel_mir_27	0	64	204	59	GAAGATGATGAACAAAGCAGGTA
novel_mir_93	61	45	0	67	AGATCATCTGGCGGTTTCACC
novel_mir_178	70	0	31	46	TTGGCAGGTGGAAAGTTGGAT
novel_mir_171	28	0	10	27	CGGCTCTGACACCACTTTGTTA
novel_mir_215	21	0	32	12	TGACCATACAAAATATACTAT
novel_mir_142	29	17	23	0	ATAGGAAGTCGGTATTATTCT
novel_mir_104	19	27	0	10	GGTCGCATAGCGAAGTGGAT
novel_mir_245	27	0	16	11	TGCTGAGACAGAAACATGAGC
novel_mir_209	19	0	16	12	TTACAAATGATAGGTACGGTA
novel_mir_154	19	12	0	12	TCAAGGGTGGTTTTCAGGTT
novel_mir_211	24	0	9	9	TTTGGATTTGGGAATTGGTTA
novel_mir_103	18	13	10	0	TTACAGTAAGTAGATACATTCTC
novel_mir_54	18	10	12	0	GTTTGTTCGGGTATTGACGGG
novel_mir_18	20	9	10	0	TGCATAGCGGCAAGATTGACAT
novel_mir_232	8	0	10	21	TTCAGATCACGGCTTAATTTC
novel_mir_30	15	14	0	10	AGCGTGTGATCTACTGTACGGTT
novel_mir_40	13	12	0	12	TGATATTGGCACGGCTCAATGA
novel_mir_210	14	0	11	11	GGGACATGAGACCGAAGAGGCTT
novel_mir_216	14	0	13	7	AACAAAGGTAATTAAGGACTG
novel_mir_247	9	0	6	16	TTTTGGATTGGTACGTAACAT
novel_mir_41	9	12	0	10	TTCTTTGGTTGGAAATTGGAG
novel_mir_2	0	8	7	15	TCAGGAACAAGGTTATCGGTTA
novel_mir_193	9	0	10	6	TGGAGAAGCAGGACACGTGCA
novel_mir_233	6	0	10	9	AGAGATGGGAGTTTAGAAATC
novel_mir_75	10	8	6	0	CTGGATGAGAAGTTGGAGCAG
novel_mir_219	7	0	12	6	TGCTGATGAACTGGAGGAGGTG
novel_mir_53	10	6	0	7	TGAGCTTTGAATGTGTGCGCA
novel_mir_151	5	7	0	10	TCTAAGACATGTTGAGGGCTA
novel_mir_45	0	6	8	6	GGAGGAGGAGGAGGAGGTGGA
novel_mir_162	8	6	6	0	TTAGGTGCTCTTGGATCCACGC
novel_mir_73	3424	2518	0	0	TGAAGCTGCCAGCATGATCCT
novel_mir_204	0	0	2773	2803	TGAAGCTGCCAGCATGATCCTG
novel_mir_91	0	1081	904	0	TCCATTTGCATCCCGCGTTCC
novel_mir_321	890	0	0	680	AACGGGGGATGCAAATGGAGC
novel_mir_83	0	152	0	226	TGTGAATGATGCGGGAGATAT
novel_mir_238	220	0	122	0	CTTAGAACTATGGCATTTCTT
novel_mir_289	150	0	0	111	ATTAATCTGAGGAACAAGCAA
novel_mir_92	0	71	0	72	TAGATTACTAGTAGATGATGA
novel_mir_199	44	0	42	0	AGGATGGTAGTAGGTTAACGG
novel_mir_294	49	0	0	19	TGGTGGTTGGGGTAGACGACAGC
novel_mir_185	38	0	25	0	TGAATAGTTGGATGGAATTAT
novel_mir_236	0	0	39	23	TTGGCAGATGGAAAGTTGGAT
novel_mir_126	0	30	28	0	TCATATTATGTAGTATTTCGGTT
novel_mir_221	0	0	27	24	TTGACAGAAGATAGAGAGCACAT
novel_mir_231	0	0	11	38	CGACGGCGGCGGAGGAGGAGG
novel_mir_115	0	27	22	0	TTCATGTGCCAGACGCATAGG
novel_mir_206	14	0	31	0	ACTCTCCTTCAAGGGCTTCC
novel_mir_138	0	16	24	0	TCTAGTGATAAGATTTTGGTG
novel_mir_33	16	18	0	0	TGAACTCTCTCCCTCAACGGCC
novel_mir_198	22	0	12	0	CAAATTGTCGTGGGGGTTCGGTT
novel_mir_37	0	14	18	0	CATGTGGAAGCTATTGGAGACGA
novel_mir_69	14	16	0	0	TTCATCCAACTTTTCACCGGC
novel_mir_137	0	13	0	14	AGGACGGAGGAGTGAAATCGA
novel_mir_175	15	0	11	0	TCATTGTACGAGCATGTTAAGTC
novel_mir_3	0	15	0	12	TAGGTATCGGAAGGCCTCGGC
novel_mir_170	18	0	7	0	TATGTATATAAGGAGCGTTAGTC
novel_mir_302	11	0	0	14	TGTCGAGAAAATGGATGGTTT
novel_mir_79	13	12	0	0	TTTGGCAAGTGGAAAGTTCG
novel_mir_163	0	17	0	8	TTAGGAGCTGTATTTGGAAAGGT
novel_mir_95	14	10	0	0	ACAAAGGTAATTAAGGACTGG
novel_mir_292	15	0	0	9	CTGTTCTGTGTTCGTAAAAAC
novel_mir_106	13	11	0	0	ATAATCTCTGTAAAATAACGGTC
novel_mir_298	13	0	0	11	TTGGCTAATATTTTACGTGCA
novel_mir_64	0	14	0	10	TGAAAAGTTGGATGGAATTTAGA
novel_mir_35	17	11	0	0	TAGTTGAAGAAAGTTGAGTTG
novel_mir_119	0	8	14	0	ACTTTCCAAAAGTTGTTTGAC
novel_mir_287	13	0	0	9	ATAGTGAAGAAGTGCTCGTAA
novel_mir_192	0	0	14	8	TTTTGTTCGTCATTTCACCCAC
novel_mir_43	10	11	0	0	ATTGGGATGTAACGGTTCTTG
novel_mir_182	0	0	10	11	TTGGCAAGAGACATCATGATT
novel_mir_113	0	11	10	0	TTTGAATGTGAACAGATGAGG
novel_mir_50	0	11	10	0	AGGCTTAACATGGTGAAACCTCA
novel_mir_55	0	13	0	7	TTGGCAGGTGGAATGTGGGAT
novel_mir_227	14	0	6	0	TGAGAGTCAGCATTCGGCATC
novel_mir_36	0	12	0	10	TCAAAATAACTCGTTTGACATCT
novel_mir_168	11	0	7	0	TAGGTTGATTTGTATTTGGTA
novel_mir_107	6	11	0	0	GAGGTCGAACGAGCGAGATAC
novel_mir_8	9	8	0	0	CAAAGACTAGTGGAAGAAGCAA
novel_mir_222	0	0	7	10	GCGGGTTGGGAATTGGAGGG
novel_mir_224	0	0	9	8	TTTCTGAATCCCTATTTGACGCC
novel_mir_148	9	8	0	0	TTTTTACGTCATGACATCCAATA
novel_mir_180	0	0	5	11	TAGATTTGTATTCGAGGATTG
novel_mir_208	6	0	9	0	TGGTTTGGCAAGTGGAAAGTT
novel_mir_319	9	0	0	6	TCAACTCCGGCCGGAATTATC
novel_mir_15	0	9	6	0	TTTCATAGCGGCAAAGTTGAC
novel_mir_146	0	6	11	0	AGAAAGTTGAGTTGAGGTTGG
novel_mir_130	0	6	0	8	TGGCGGCTGTGATTACGTGGC
novel_mir_21	0	8	7	0	CCGAGGAGGGGCTCGCGTCTG
novel_mir_167	0	6	7	0	GATTGGATCGTCGAGGATGGGTT
novel_mir_179	0	0	7	6	TCTGAAGCTGTTGAGATTGCA
novel_mir_196	5	0	7	0	CTTGTGTATGAGACTATAATC
novel_mir_316	7	0	0	5	ATATGTGAGCTCAAAGTAAAGTC
novel_mir_34	5	7	0	0	CGGAAGAGAGAGAGAGAGAGAG
novel_mir_46	7	5	0	0	TTTGAACCAGCAAACAGATG
novel_mir_97	0	6	0	6	TGGAATGTTTGATGGAATTTA
novel_mir_90	0	6	0	5	AAGTGTCGTATGTGTCCAAGGTT
novel_mir_317	6	0	0	5	CCGTTGGATCAGGCTATTTTTGG
novel_mir_342	0	0	0	461	CGTTGAAGACGGGGAGTTCATG
novel_mir_44	0	434	0	0	ATTGTATCATTAACTATTTTTTC
novel_mir_228	0	0	128	0	TGATATTAGTAGAGATGATAATT
novel_mir_136	0	97	0	0	ATCGAATGTCTATTCATTTA
novel_mir_29	0	62	0	0	ACCGAGCTAGAACAAGAAGTCAA
novel_mir_11	0	54	0	0	GAGGATGTGTATGGAGAGGGTTA
novel_mir_155	0	54	0	0	GAGTTATTGGGATGTAGCGGT
novel_mir_308	52	0	0	0	TCAGGTATACCGAAGAATTCA
novel_mir_325	51	0	0	0	TCTGATCCACCATGAGACTGT
novel_mir_153	0	45	0	0	TCTGATCCACCATGAGACTGTCT
novel_mir_226	0	0	45	0	TCTTTCTGATACCTTCCATTCC
novel_mir_109	0	42	0	0	TGGACACAAGATGATGAGAGCGG
novel_mir_176	0	0	40	0	TTGCGATGATGATGATTATGTT
novel_mir_201	0	0	38	0	TCCATAAATGGGTCGGATGAA
novel_mir_78	0	35	0	0	ACGGGTCGTTTGGATGAGGTATT
novel_mir_49	0	34	0	0	TAGTGGTAGGAGGTTTGATGGTT
novel_mir_173	0	0	33	0	TCGGTATCTTGTTAAGCATCA
novel_mir_184	0	0	31	0	TGAACTCTCTCCCTCAACGGC
novel_mir_307	27	0	0	0	TTTGGATAGAAGTTTAGGATGTT
novel_mir_23	0	27	0	0	TTTGGCAGGTGGAAAGTTGGA
novel_mir_112	0	25	0	0	TCAAAATGAAGTGATGACGAACC
novel_mir_59	0	25	0	0	TGGGTTGATGAGTTGGTGGGTTA
novel_mir_143	0	24	0	0	GTTGGGTAGATAGGTGAGCGGTA
novel_mir_85	0	24	0	0	ACGTGAAGTAGAGCATGGTTGGA
novel_mir_328	22	0	0	0	CCCGAGGAGGGGCTCGCGTC
novel_mir_202	0	0	22	0	TCATCCAACTTTTCACCGGCC
novel_mir_299	22	0	0	0	AGGACGAGAAGGAGCGAGTCATC
novel_mir_160	0	21	0	0	AACAAGCATGTTGGGAATGGCTC
novel_mir_149	0	21	0	0	TTTCGAGACGGCATATTGAAG
novel_mir_212	0	0	20	0	TTCGAACCCGGGCGAAGCCA
novel_mir_303	20	0	0	0	GTTGATCCAACGGCTATATTCAA
novel_mir_237	0	0	20	0	TGAGACGAACATACCGAGACCTC
novel_mir_56	0	19	0	0	GGGTCGATTGGGTCGGATATCAC
novel_mir_223	0	0	19	0	AGGATGGTCTCGGGGTTAAGGTT
novel_mir_98	0	18	0	0	AGAAGACGTAATATAATTCTGAA
novel_mir_366	0	0	0	18	ACACTGAAGCAACTACATAC
novel_mir_394	0	0	0	18	GCGGGGATAGCTTAGTTGGGA
novel_mir_81	0	18	0	0	GAGGAACATAGACGATTCGG
novel_mir_152	0	18	0	0	TGGTAGAGTTGTGTGTTTGGTGA
novel_mir_322	18	0	0	0	TTAGGTATCGGAAGGCCTCGGC
novel_mir_140	0	18	0	0	ACCAGTGTTCGGTCGGTGGGG
novel_mir_295	17	0	0	0	TTTGTGTGGATTGAGGCATTTTT
novel_mir_279	17	0	0	0	ATCAAACATTTAGCGGATGAGTC
novel_mir_243	0	0	16	0	TCAAAATAACTCGTCTGACACC
novel_mir_110	0	15	0	0	AGATGATGGTTAGGATTTCTTTT
novel_mir_354	0	0	0	15	TTGGTAGGTGGAATGTTGGAT
novel_mir_186	0	0	15	0	AACAGGTTGGTTGGAGATGGTTA
novel_mir_344	0	0	0	16	TTGAAGAAAGTTGAGTTGAGG
novel_mir_333	0	0	0	14	TGAAGAAGTAGATCACACTCAA
novel_mir_384	0	0	0	14	TAGGAAGTCGGTATTATTCTA
novel_mir_363	0	0	0	14	ACTCTCCTTCAAGGGCTTCCT
novel_mir_169	0	0	14	0	TTCTGATCGGATGTGTGGTGGTG
novel_mir_203	0	0	13	0	TTCGGAAGAAAGAGAGAGACGAG
novel_mir_361	0	0	0	13	TCATCCAACTTTTCACCGGC
novel_mir_331	13	0	0	0	ACGAGTTGAGTTGATCTGGGTTC
novel_mir_28	0	13	0	0	GCTGAAGATGAGGCTGTGGTACA
novel_mir_9	0	13	0	0	GTGTTGAAATGTATGGTAAAACA
novel_mir_390	0	0	0	13	CCAGACAGAAACGCTAAACAA
novel_mir_371	0	0	0	13	TCTTTTCGGTTCGAGTTGGTT
novel_mir_304	13	0	0	0	CCGAGTGGTCTGACCGGACGGAA
novel_mir_305	13	0	0	0	TTCTGAATCCCTATTTGACGCC
novel_mir_335	0	0	0	13	TTGGGATGCAACGGTTCATGACA
novel_mir_357	0	0	0	12	TGCATGTCAGATATTAGCTAATT
novel_mir_336	0	0	0	12	TGTGTTGAAATGTATGGTAAAAC
novel_mir_230	0	0	12	0	AGTGTTGGACCTGATTAATCGGA
novel_mir_218	0	0	12	0	TTGTCGAGAAAATGGATGGTT
novel_mir_291	12	0	0	0	AGGATTAGAGTTATGAGATTGGT
novel_mir_350	0	0	0	12	GGTGGTCCTCCGTCGGAACTTTC
novel_mir_242	0	0	12	0	TTTGACTTGGGAAGAAAACGT
novel_mir_67	0	12	0	0	TAGCGGCAAGATTGACATTTCA
novel_mir_60	0	12	0	0	ACAGCCCAGACGGACCAGATTTC
novel_mir_286	12	0	0	0	TTCGGAACTGTATGACGTGCA
novel_mir_254	12	0	0	0	GGTTGTTGGTATGGGATAAGGTT
novel_mir_362	0	0	0	11	TAACTTTCGAATTATATGACGCC
novel_mir_244	0	0	11	0	TTGGTATCTGATCCACTGGCCGA
novel_mir_320	11	0	0	0	TTATGGAGGCAAAGAGATAGCAA
novel_mir_240	0	0	11	0	TGCATGTCAAATATTAGCCCA
novel_mir_282	11	0	0	0	TCAAAATAACTCGTTTGACATC
novel_mir_187	0	0	11	0	TGAACACGCGGATCGACTGGA
novel_mir_337	0	0	0	11	AGGATATGAGGATTATCGGCA
novel_mir_94	0	11	0	0	TGAGTGATTTGTGGGTGATTT
novel_mir_195	0	0	11	0	TGATCGGGTGGTAGGTTACGGGC
novel_mir_379	0	0	0	11	ATCTGTCTTGGCGGAACATGGTT
novel_mir_74	0	11	0	0	TGGTGGTGATGAGTTTGGACAG
novel_mir_220	0	0	11	0	TGAAGAAGTAGATCACACTCA
novel_mir_376	0	0	0	11	TTGTGGAGCTCCGGATCGGCT
novel_mir_114	0	11	0	0	CCCGATCGAGGCTTGGAGAAGGC
novel_mir_194	0	0	11	0	CAATCAACTGGGTCTGTCGAGCC
novel_mir_177	0	0	11	0	AAAGGAAGGAAGGAGGAGGAGAC
novel_mir_263	10	0	0	0	GTAACTGCTCTGGAAGACGTATA
novel_mir_346	0	0	0	10	AGCATGAGAACGGAAAGAAAACA
novel_mir_122	0	10	0	0	CTCTGACTAGCTGGTTGTGGGTT
novel_mir_283	10	0	0	0	TTTGTATCGGGTGCATGTTT
novel_mir_330	10	0	0	0	TTCGGCAACAAAAATCATGAT
novel_mir_359	0	0	0	10	GCCGATCAGGACGGGAGCGGG
novel_mir_183	0	0	10	0	AACTGTATGATGTGCAAAGAGGA
novel_mir_377	0	0	0	10	CGAGAGGAACCCTTGGACACATA
novel_mir_159	0	10	0	0	AGAAACTGGATGGGAGGATGAGA
novel_mir_120	0	10	0	0	GGATGGAATGTGGGATGGAA
novel_mir_338	0	0	0	10	TGGGGAAGATGGGCACATGAA
novel_mir_285	10	0	0	0	ACAAAACTGATGAATTAGAAGAA
novel_mir_382	0	0	0	10	GAAAGAAGAAGAAGAAGAACG
novel_mir_262	10	0	0	0	TTATGTAAGAGTAAAGGTCGT
novel_mir_274	10	0	0	0	ACCGGGACATAGAAGGGATAGTA
novel_mir_145	0	10	0	0	AGACAGGTTATGGCGCTTTGGGT
novel_mir_270	10	0	0	0	ATTGAGTTTGACGGTTATTAATC
novel_mir_385	0	0	0	10	AAGTTAGGATTGAAGTTAGAAGA
novel_mir_380	0	0	0	10	GGAGGAAATAGATGGACGGTC
novel_mir_213	0	0	9	0	GTAGATCACGCGCTACTGTACAG
novel_mir_388	0	0	0	9	TTACAAGTTAGATTATGATAT
novel_mir_87	0	9	0	0	AGCGACAGTTACGAGCACTTCTT
novel_mir_297	9	0	0	0	TTGGACCAGACGACATTCCCC
novel_mir_62	0	9	0	0	GAGACTGAGTCCGAGAGTCGGTT
novel_mir_332	0	0	0	9	AGGGCTCCATGAACGGTGGCT
novel_mir_324	9	0	0	0	TTTACAAGTTAGATTATGATATT
novel_mir_257	9	0	0	0	TAAATTACCTCTCGGACTAAA
novel_mir_256	9	0	0	0	GGAATCGGATTTGGAAGAGGGTT
novel_mir_253	9	0	0	0	TCGGGTAGAGTTATAGCGTGGTT
novel_mir_267	9	0	0	0	AGAGCGGAGGAGAGGGAGGTA
novel_mir_86	0	9	0	0	TTTGGATTTGGGAATTGGTT
novel_mir_129	0	9	0	0	GAGGTGGTTGGACGTAACGGA
novel_mir_340	0	0	0	9	AGCGGATGATGAAACCATAA
novel_mir_301	9	0	0	0	TTGACGGGGGGTTTGCGAGAATC
novel_mir_76	0	9	0	0	AATTAATTTTATCGTCAAATCCA
novel_mir_360	0	0	0	9	TTTGACAAGTTAGATTATGATAT
novel_mir_1	0	9	0	0	CGAAATTATTTAGACAGTTGGAC
novel_mir_327	9	0	0	0	TGGGTCGGGGCCTGAGGGAGGAC
novel_mir_144	0	9	0	0	TCGAGAGGGTAGTAGACCGCAT
novel_mir_369	0	0	0	9	AACTGCCGACTCATTCATCCA
novel_mir_117	0	9	0	0	TTTGGTATTGAGAAGAGTTTGGA
novel_mir_207	0	0	9	0	ATTGGACTGGATATTGGTGGG
novel_mir_38	0	9	0	0	TGAAAGTGGATGAAGTGGGAAAC
novel_mir_264	9	0	0	0	TGAAATATGATTGGTGGGATGGA
novel_mir_356	0	0	0	9	GTGATCGGTTGAGCGGCGGA
novel_mir_259	9	0	0	0	CCGAGAGGGGTCCCGGCCGGC
novel_mir_217	0	0	9	0	CTATAAAAGGATGTAGAGGAT
novel_mir_311	9	0	0	0	GGGATACAAGGGTGTGGGAGCGA
novel_mir_89	0	9	0	0	ATTTCCAACATCCATGTCAAA
novel_mir_172	0	0	9	0	AAATCTGGTGACTTCTGCGGCGA
novel_mir_315	9	0	0	0	AGGATTCGGGGAAAATATAAACT
novel_mir_347	0	0	0	9	GGAGAAGGGCAATTACTCATTCT
novel_mir_123	0	9	0	0	GAGTTCGGTAATGAAATGACGTA
novel_mir_367	0	0	0	9	GGAATTGTTGGCGGTCTCTTT
novel_mir_271	9	0	0	0	TTGAGTTGAGGTAGGGAGGTG
novel_mir_272	8	0	0	0	AGGGGTAGTGGAAGGAAACTT
novel_mir_249	0	0	8	0	AACGAGTTGAGTTGATCTGGGTT
novel_mir_374	0	0	0	8	GTTGTAGGTTTGTATTTAGGGTT
novel_mir_393	0	0	0	8	CCCGAGGAGGGGCTCGCGTCT
novel_mir_197	0	0	9	0	AAAGTTGAGTTGAGACTAGTGTA
novel_mir_314	8	0	0	0	TGAGTTAGGGTTGAAAGTGAT
novel_mir_386	0	0	0	8	AGGCAACGATGATTGAATTATAC
novel_mir_260	9	0	0	0	CGAAGAAGAGTTGGCTTTGAGTT
novel_mir_255	8	0	0	0	TTGGGAGGGATTGTGAAAGGA
novel_mir_364	0	0	0	8	TGATACGAGTTAGAATTTGAGTT
novel_mir_392	0	0	0	8	GTGTGTAGAATGATACAAGTGAG
novel_mir_7	0	8	0	0	AGAGATAGCGGCTTGTTCTTCCT
novel_mir_80	0	8	0	0	CGATCAAGAAGTATGTTGCTG
novel_mir_296	8	0	0	0	AAGGAGATGAGCGATAAGATGAT
novel_mir_133	0	8	0	0	TGGACATTCAAAATCTGTGAA
novel_mir_127	0	8	0	0	TGCGCTTGAGTTTGATTGCA
novel_mir_275	8	0	0	0	ACGGTTGAGCAGAATAGATCCTT
novel_mir_268	8	0	0	0	ATACCATGTCATGAACCGTTAC
novel_mir_188	0	0	8	0	TCAAACTTAATGGGTCGGTGA
novel_mir_134	0	8	0	0	AGGGGTCGTTTGGTATGGGT
novel_mir_281	8	0	0	0	TCAAACAGAAGCTCTCATAAG
novel_mir_20	0	8	0	0	GAGTTATTGAGATGTAACGGT
novel_mir_139	0	8	0	0	ACCTGATTGATACGTTGGCAACT
novel_mir_248	0	0	8	0	GCATGCACTTGGAAGGGGAATTA
novel_mir_258	8	0	0	0	TGACCTAAGTAGAGAAGAATTGC
novel_mir_205	0	0	7	0	TCGGGTTGTGGATCTATCGGGTC
novel_mir_181	0	0	7	0	GGAGCGAGACCGGATCGACG
novel_mir_277	7	0	0	0	TTTGGATTTCGTGCTTTCCAA
novel_mir_214	0	0	7	0	AAGCAATTGTTAGGGATGGAG
novel_mir_189	0	0	7	0	GCACAGAGGAAGCACGGACGT
novel_mir_352	0	0	0	7	AAGAGACGTAAACAAAACCT
novel_mir_309	7	0	0	0	AACTGTTAGAATGGAAAGCAAGA
novel_mir_373	0	0	0	7	GATGATCCAGAGAAACGTGTAG
novel_mir_156	0	7	0	0	TCCCAGACAGAACCGCGAAAC
novel_mir_334	0	0	0	7	TAAAGGTCGTTACGTAAGGTT
novel_mir_353	0	0	0	7	AGATATTGGTGTGGTTCAATC
novel_mir_246	0	0	7	0	GGCGCTTTGCCCTTCGTCGGCC
novel_mir_341	0	0	0	7	GATAAAAGTCGAATAAAGAAGGA
novel_mir_348	0	0	0	7	AGATGGTACGGTCCACACCTCTT
novel_mir_323	7	0	0	0	GCAGGAAGGGAAGAGAGGGAG
novel_mir_290	7	0	0	0	AGGGCTGAGCATTGGGTTGGGTT
novel_mir_157	0	7	0	0	GTTACGTAAGAGTAAAGACTGTT
novel_mir_135	0	7	0	0	GGAGAGATCCGGATTTGGCTT
novel_mir_387	0	0	0	7	TGATGATGATGATGATGACGACT
novel_mir_339	0	0	0	7	TCAGAAGCTGTTCAGATTGCA
novel_mir_61	0	7	0	0	GAAGTTGGTCAACGACGGGCT
novel_mir_278	7	0	0	0	TTTCGCGACCGGTATGTAACC
novel_mir_19	0	7	0	0	TTGCGATGATGATGATTATGT
novel_mir_368	0	0	0	7	TATGTAATATTTTGGAAGTTT
novel_mir_174	0	0	7	0	TGCATGTCAAATTTTAGCCGA
novel_mir_288	7	0	0	0	TGAGGAACAAGCAACAGGAAA
novel_mir_389	0	0	0	7	ATGTTGGAAATGGCTAAAAAGTA
novel_mir_300	7	0	0	0	TTGGTGATTTGTGGGTGATT
novel_mir_318	6	0	0	0	ACAGCAGCATTGATCGACTTCTT
novel_mir_284	6	0	0	0	TTTAGGAAGGTAGAAGATGTGT
novel_mir_235	0	0	6	0	TGTCAAGAACTGGAGGGTGGCTC
novel_mir_266	6	0	0	0	TCTGCACTGCTAGAGATCGAAAC
novel_mir_166	0	6	0	0	CAGATTTTCGTCCGGGTGGTCTG
novel_mir_313	6	0	0	0	TGTAGTCGAGTGGTTGTAGCACC
novel_mir_378	0	0	0	6	TCGAAATCAGACCTGGAAGATA
novel_mir_381	0	0	0	6	TGAGCCCAAAGGATGAAGAGGAC
novel_mir_375	0	0	0	6	TAGGGAGAGATTGTGGAAGGAA
novel_mir_370	0	0	0	6	TTGACGGGGGGTTTGCGAGAAT
novel_mir_190	0	0	6	0	GGTGGAGGTGGAGGTGGAGGA
novel_mir_310	6	0	0	0	GATGAATTTGATGAAACTGCGT
novel_mir_372	0	0	0	6	TAGGGTAGCGAATGGGATTA
novel_mir_312	6	0	0	0	TGGTCATGTCGGAACTAGAGGGA
novel_mir_365	0	0	0	6	GTACTTTTAGTATGATCGGA
novel_mir_22	0	6	0	0	AGGAGAAGTAGAAATGAGGTA
novel_mir_391	0	0	0	6	ACGGCATTGCATTCAACATAC
novel_mir_161	0	6	0	0	TTGGTTCGTCAATTCACCCACA
novel_mir_241	0	0	6	0	CATGATGTTTGGATTGAATCGTA
novel_mir_261	6	0	0	0	GGGACTAGTGTTACTACGGTCA
novel_mir_269	6	0	0	0	TCAGCATGATTTGAGGATTCA
novel_mir_273	6	0	0	0	TTTAGTTCGAATGTTAGGGTGTC
novel_mir_351	0	0	0	6	TATAACTGTAGGGAAGTAGAA
novel_mir_65	0	6	0	0	AAGGAACGACGTGCAGGGGTGCA
novel_mir_349	0	0	0	6	CGGCGGCGGAGGAGGAGGAGGA
novel_mir_250	0	0	6	0	AGGGGAAAGAATGAGCGGGAGCA
novel_mir_239	0	0	6	0	AGGAGATTGTGATAGTGGGT
novel_mir_329	6	0	0	0	TGACCGATCAAATCTCCTGAA
novel_mir_358	0	0	0	6	TTATGTATATAAGGAACGTTAGT
novel_mir_191	0	0	5	0	ATATTCATGACTCTTGGACATCT
novel_mir_276	5	0	0	0	TCTGAACTAGCAAAACAGACG
novel_mir_68	0	5	0	0	TGGGTGTGGTGTGGTGTGGGC
novel_mir_293	5	0	0	0	ATTACTGTGTTCAAGTTTGGCT
novel_mir_280	5	0	0	0	TCTGTGCGAGAAACGATGAGCCT
novel_mir_164	0	5	0	0	AGGAAACACGTACCGAGAGAGAG
novel_mir_252	5	0	0	0	TGGCTTTCTGACAGACTTCAA
novel_mir_345	0	0	0	5	TTGGATAGGAGAAGCAAGGTT
novel_mir_383	0	0	0	5	TCCAAATGTTACGTACCTGTC
novel_mir_251	5	0	0	0	TGTAAATAACGGTCAAATGAATT
novel_mir_326	5	0	0	0	TTTGAGAGTTAGAATTCAGTGTT
novel_mir_343	0	0	0	5	CGGAAGAGAGAGAGAGAGAGA
novel_mir_121	0	5	0	0	TCGAGATATCGCGATATTGGATG
novel_mir_306	5	0	0	0	TCCGAAATTGGCTCAGAATTGGA
novel_mir_225	0	0	5	0	TGATGCCTCATAGATAACCGA
novel_mir_200	0	0	5	0	CGTGAACTCACGTATCCGTCTCA
novel_mir_355	0	0	0	5	TATTGGGAGTAAATGGTTCAT
novel_mir_234	0	0	5	0	GGTTTATACCAGGGCTGAGGCAA
novel_mir_265	5	0	0	0	TTGGGAGTGATTGTTGAAAGAA
