# Supplementary material for: Identification and characterization of miRNAs and targets in flax (Linum usitatissimum) under saline, alkaline, and saline-alkaline stresses
Source: BMC Plant Biol. 2016 May 27;16:124. doi: 10.1186/s12870-016-0808-2 (PMC4884397; doi:10.1186/s12870-016-0808-2)
Supplement: Additional file 6: — Identified targets of significant differential expressed novel miRNAs in flax. (XLS 22 kb) [file 12870_2016_808_MOESM6_ESM.xls]

## Sheet: AS_CK_target
novel_mir_105	1	Lus10028999[]
novel_mir_109	1	Lus10034068[]
novel_mir_136	2	Lus10030308[]~~Lus10002232[]
novel_mir_147	2	Lus10039855[]~~Lus10018620[]
novel_mir_150	2	Lus10042070[]~~Lus10022836[]
novel_mir_153	1	Lus10032985[]
novel_mir_155	1	Lus10041270[]
novel_mir_158	1	Lus10036447[]
novel_mir_178	4	Lus10037348[]~~Lus10010881[]~~Lus10013729[]~~Lus10010022[]
novel_mir_185	1	Lus10022466[]
novel_mir_199	1	Lus10021783[]
novel_mir_238	1	Lus10041400[]
novel_mir_24	3	Lus10032090[]~~Lus10035228[]~~Lus10003583[]
novel_mir_321	2	Lus10017943[]~~Lus10013683[]
novel_mir_325	3	Lus10029548[]~~Lus10032985[]~~Lus10039624[]
novel_mir_42	4	Lus10019042[]~~Lus10017715[]~~Lus10018418[]~~Lus10002234[]
novel_mir_6	1	Lus10029098[]
novel_mir_66	3	Lus10037348[]~~Lus10010881[]~~Lus10013729[]
novel_mir_77	8	Lus10029469[]~~Lus10006824[]~~Lus10011622[]~~Lus10027695[]~~Lus10025208[]~~Lus10013569[]~~Lus10039941[]~~Lus10018332[]
novel_mir_83	1	Lus10039336[]
novel_mir_91	1	Lus10042919[]
novel_mir_92	3	Lus10010666[]~~Lus10040564[]~~Lus10028093[]

## Sheet: AS2_CK_target
novel_mir_116	2	Lus10031210[]~~Lus10031788[]
novel_mir_12	2	Lus10017910[]~~Lus10023189[]
novel_mir_147	2	Lus10039855[]~~Lus10018620[]
novel_mir_150	2	Lus10042070[]~~Lus10022836[]
novel_mir_158	1	Lus10036447[]
novel_mir_173	1	Lus10035494[]
novel_mir_176	8	Lus10019313[]~~Lus10024165[]~~Lus10007900[]~~Lus10000585[]~~Lus10027417[]~~Lus10013013[]~~Lus10029642[]~~Lus10020077[]
novel_mir_184	9	Lus10011533[]~~Lus10019289[]~~Lus10017930[]~~Lus10014786[]~~Lus10037055[]~~Lus10015989[]~~Lus10037544[]~~Lus10036932[]~~Lus10011451[]
novel_mir_201	1	Lus10032092[]
novel_mir_206	14	Lus10030542[]~~Lus10036161[]~~Lus10016656[]~~Lus10017930[]~~Lus10016766[]~~Lus10014786[]~~Lus10023810[]~~Lus10037055[]~~Lus10011331[]~~Lus10012890[]~~Lus10003139[]~~Lus10036932[]~~Lus10022461[]~~Lus10021450[]
novel_mir_221	16	Lus10016275[]~~Lus10040595[]~~Lus10011348[]~~Lus10011356[]~~Lus10023818[]~~Lus10012020[]~~Lus10012020[]~~Lus10007984[]~~Lus10015764[]~~Lus10003126[]~~Lus10036812[]~~Lus10006411[]~~Lus10000643[]~~Lus10021614[]~~Lus10021034[]~~Lus10021141[]
novel_mir_236	3	Lus10037348[]~~Lus10029966[]~~Lus10013729[]
novel_mir_24	3	Lus10032090[]~~Lus10035228[]~~Lus10003583[]
novel_mir_321	2	Lus10017943[]~~Lus10013683[]
novel_mir_325	3	Lus10029548[]~~Lus10032985[]~~Lus10039624[]
novel_mir_73	5	Lus10019642[]~~Lus10005403[]~~Lus10021832[]~~Lus10034560[]~~Lus10021720[]
novel_mir_91	1	Lus10042919[]
novel_mir_99	1	Lus10009645[]

## Sheet: NSS_CK_target
novel_mir_105	1	Lus10028999[]
novel_mir_131	2	Lus10013434[]~~Lus10040981[]
novel_mir_147	2	Lus10039855[]~~Lus10018620[]
novel_mir_150	2	Lus10042070[]~~Lus10022836[]
novel_mir_158	1	Lus10036447[]
novel_mir_185	1	Lus10022466[]
novel_mir_199	1	Lus10021783[]
novel_mir_231	261	Lus10019776[]~~Lus10020420[]~~Lus10029353[]~~Lus10029411[]~~Lus10029420[]~~Lus10009683[]~~Lus10011503[]~~Lus10020755[]~~Lus10020766[]~~Lus10019252[]~~Lus10019296[]~~Lus10019331[]~~Lus10024020[]~~Lus10024020[]~~Lus10019207[]~~Lus10007294[]~~Lus10016276[]~~Lus10038650[]~~Lus10033693[]~~Lus10033697[]~~Lus10007859[]~~Lus10007899[]~~Lus10007846[]~~Lus10000594[]~~Lus10014371[]~~Lus10014414[]~~Lus100125…
novel_mir_238	1	Lus10041400[]
novel_mir_25	2	Lus10003078[]~~Lus10034072[]
novel_mir_325	3	Lus10029548[]~~Lus10032985[]~~Lus10039624[]
novel_mir_73	5	Lus10019642[]~~Lus10005403[]~~Lus10021832[]~~Lus10034560[]~~Lus10021720[]
novel_mir_83	1	Lus10039336[]
novel_mir_92	3	Lus10010666[]~~Lus10040564[]~~Lus10028093[]
