# Supplementary material for: Identification and characterization of miRNAs and targets in flax (Linum usitatissimum) under saline, alkaline, and saline-alkaline stresses
Source: BMC Plant Biol. 2016 May 27;16:124. doi: 10.1186/s12870-016-0808-2 (PMC4884397; doi:10.1186/s12870-016-0808-2)
Supplement: Additional file 8: — GO ontology statistics of targets of known miRNAs and novel miRNAs having differential expression. (XLS 20 kb) [file 12870_2016_808_MOESM8_ESM.xls]

## Sheet: AS_CK.gene.GO
Ontology	Class	number_of_AS_CK	genes_of_AS_CK
biological_process	multicellular organismal process	3	Lus10018938;Lus10028640;Lus10028641
biological_process	reproduction	3	Lus10018938;Lus10028640;Lus10028641
biological_process	reproductive process	3	Lus10018938;Lus10028640;Lus10028641

## Sheet: ASS_CK.gene.GO
Ontology	Class	number_of_ASS_CK	genes_of_ASS_CK
biological_process	biological regulation	15	Lus10024753;Lus10040403;Lus10009770;Lus10026510;Lus10024754;Lus10035160;Lus10022009;Lus10031991;Lus10023519;Lus10037030;Lus10015775;Lus10020012;Lus10021467;Lus10016090;Lus10019940
biological_process	cellular process	16	Lus10035160;Lus10031991;Lus10019940;Lus10024753;Lus10040403;Lus10009770;Lus10026510;Lus10024754;Lus10022009;Lus10023519;Lus10037030;Lus10015775;Lus10006975;Lus10021467;Lus10020012;Lus10016090
biological_process	developmental process	12	Lus10037030;Lus10015775;Lus10035160;Lus10021467;Lus10031991;Lus10024753;Lus10040403;Lus10009770;Lus10026510;Lus10024754;Lus10023519;Lus10016090
biological_process	metabolic process	14	Lus10006975;Lus10035160;Lus10021467;Lus10022009;Lus10031991;Lus10001312;Lus10019940;Lus10024753;Lus10040403;Lus10009770;Lus10026510;Lus10024754;Lus10020012;Lus10023519
biological_process	multi-organism process	2	Lus10035160;Lus10031991
biological_process	multicellular organismal process	15	Lus10037030;Lus10015775;Lus10035160;Lus10021467;Lus10031991;Lus10024753;Lus10040403;Lus10009770;Lus10026510;Lus10024754;Lus10023519;Lus10016090;Lus10028641;Lus10018938;Lus10028640
biological_process	regulation of biological process	15	Lus10024753;Lus10040403;Lus10009770;Lus10026510;Lus10024754;Lus10035160;Lus10022009;Lus10031991;Lus10023519;Lus10037030;Lus10015775;Lus10020012;Lus10021467;Lus10016090;Lus10019940
biological_process	reproduction	6	Lus10035160;Lus10031991;Lus10021467;Lus10028641;Lus10018938;Lus10028640
biological_process	reproductive process	6	Lus10035160;Lus10031991;Lus10021467;Lus10028641;Lus10018938;Lus10028640
biological_process	response to stimulus	16	Lus10024753;Lus10040403;Lus10009770;Lus10026510;Lus10024754;Lus10035160;Lus10022009;Lus10031991;Lus10023519;Lus10037030;Lus10015775;Lus10017991;Lus10021467;Lus10016090;Lus10019940;Lus10041986
biological_process	signaling	11	Lus10024753;Lus10040403;Lus10009770;Lus10026510;Lus10024754;Lus10035160;Lus10022009;Lus10031991;Lus10023519;Lus10037030;Lus10015775
biological_process	single-organism process	14	Lus10037030;Lus10015775;Lus10035160;Lus10021467;Lus10031991;Lus10024753;Lus10040403;Lus10009770;Lus10026510;Lus10024754;Lus10023519;Lus10016090;Lus10022009;Lus10019940
cellular_component	cell	13	Lus10000973;Lus10029731;Lus10028656;Lus10040403;Lus10026510;Lus10006975;Lus10035160;Lus10022009;Lus10031991;Lus10037030;Lus10023519;Lus10015775;Lus10001312
cellular_component	cell part	13	Lus10000973;Lus10029731;Lus10028656;Lus10040403;Lus10026510;Lus10006975;Lus10035160;Lus10022009;Lus10031991;Lus10037030;Lus10023519;Lus10015775;Lus10001312
cellular_component	membrane	3	Lus10035160;Lus10031991;Lus10022009
cellular_component	organelle	13	Lus10040403;Lus10000973;Lus10029731;Lus10026510;Lus10006975;Lus10035160;Lus10022009;Lus10031991;Lus10037030;Lus10023519;Lus10015775;Lus10001312;Lus10028656
cellular_component	organelle part	3	Lus10035160;Lus10022009;Lus10031991
molecular_function	binding	9	Lus10040403;Lus10026510;Lus10022009;Lus10023519;Lus10024753;Lus10009770;Lus10035160;Lus10031991;Lus10019940
molecular_function	catalytic activity	5	Lus10006975;Lus10022009;Lus10001312;Lus10035160;Lus10031991

## Sheet: NSS_CK.gene.GO
Ontology	Class	number_of_NSS_CK	genes_of_NSS_CK
biological_process	biological regulation	20	Lus10024753;Lus10040403;Lus10009770;Lus10026510;Lus10024754;Lus10022009;Lus10023519;Lus10037030;Lus10015775;Lus10028176;Lus10008685;Lus10027189;Lus10026142;Lus10035275;Lus10041721;Lus10026787;Lus10021467;Lus10036103;Lus10016090;Lus10019940
biological_process	cellular process	25	Lus10028934;Lus10004353;Lus10024029;Lus10026142;Lus10019940;Lus10024753;Lus10040403;Lus10009770;Lus10026510;Lus10024754;Lus10022009;Lus10023519;Lus10037030;Lus10015775;Lus10026787;Lus10028176;Lus10008685;Lus10006975;Lus10021467;Lus10036103;Lus10027189;Lus10041721;Lus10009780;Lus10035275;Lus10016090
biological_process	developmental process	13	Lus10037030;Lus10015775;Lus10024753;Lus10040403;Lus10009770;Lus10028176;Lus10026510;Lus10024754;Lus10021467;Lus10023519;Lus10016090;Lus10009780;Lus10041721
biological_process	metabolic process	18	Lus10028934;Lus10004353;Lus10024029;Lus10006975;Lus10021467;Lus10022009;Lus10027189;Lus10026142;Lus10001312;Lus10035275;Lus10019940;Lus10024753;Lus10040403;Lus10009770;Lus10026510;Lus10024754;Lus10023519;Lus10041721
biological_process	multicellular organismal process	12	Lus10037030;Lus10015775;Lus10024753;Lus10040403;Lus10009770;Lus10028176;Lus10026510;Lus10024754;Lus10021467;Lus10023519;Lus10016090;Lus10009780
biological_process	positive regulation of biological process	5	Lus10028176;Lus10008685;Lus10027189;Lus10026142;Lus10035275
biological_process	regulation of biological process	20	Lus10024753;Lus10040403;Lus10009770;Lus10026510;Lus10024754;Lus10022009;Lus10023519;Lus10037030;Lus10015775;Lus10028176;Lus10008685;Lus10027189;Lus10026142;Lus10035275;Lus10041721;Lus10026787;Lus10021467;Lus10036103;Lus10016090;Lus10019940
biological_process	reproduction	2	Lus10021467;Lus10009780
biological_process	reproductive process	2	Lus10021467;Lus10009780
biological_process	response to stimulus	14	Lus10024753;Lus10040403;Lus10009770;Lus10026510;Lus10024754;Lus10022009;Lus10023519;Lus10037030;Lus10015775;Lus10008685;Lus10021467;Lus10026142;Lus10016090;Lus10019940
biological_process	signaling	9	Lus10024753;Lus10040403;Lus10009770;Lus10026510;Lus10024754;Lus10022009;Lus10023519;Lus10037030;Lus10015775
biological_process	single-organism process	19	Lus10037030;Lus10015775;Lus10024753;Lus10040403;Lus10009770;Lus10028176;Lus10026510;Lus10024754;Lus10021467;Lus10023519;Lus10016090;Lus10009780;Lus10022009;Lus10008685;Lus10027189;Lus10026142;Lus10041721;Lus10035275;Lus10019940
cellular_component	cell	14	Lus10029731;Lus10000973;Lus10028656;Lus10040403;Lus10026510;Lus10006975;Lus10022009;Lus10026142;Lus10037030;Lus10023519;Lus10015775;Lus10001312;Lus10009780;Lus10028176
cellular_component	cell part	14	Lus10029731;Lus10000973;Lus10028656;Lus10040403;Lus10026510;Lus10006975;Lus10022009;Lus10026142;Lus10037030;Lus10023519;Lus10015775;Lus10001312;Lus10009780;Lus10028176
cellular_component	membrane	3	Lus10028176;Lus10022009;Lus10026142
cellular_component	membrane part	2	Lus10022009;Lus10026142
cellular_component	organelle	13	Lus10040403;Lus10029731;Lus10000973;Lus10026510;Lus10006975;Lus10022009;Lus10026142;Lus10037030;Lus10023519;Lus10015775;Lus10001312;Lus10009780;Lus10028656
molecular_function	binding	10	Lus10040403;Lus10026510;Lus10022009;Lus10026142;Lus10023519;Lus10024753;Lus10009770;Lus10008685;Lus10009780;Lus10019940
molecular_function	catalytic activity	4	Lus10006975;Lus10022009;Lus10001312;Lus10026142
