# Supplementary material for: Identification and characterization of miRNAs and targets in flax (Linum usitatissimum) under saline, alkaline, and saline-alkaline stresses
Source: BMC Plant Biol. 2016 May 27;16:124. doi: 10.1186/s12870-016-0808-2 (PMC4884397; doi:10.1186/s12870-016-0808-2)
Supplement: Additional file 9: — Summary of data cleaning of degradome sequencing. (XLS 58 kb) [file 12870_2016_808_MOESM9_ESM.xls]

## Sheet: Sheet1
	Additional file 9 Summary of data cleaning of degradome sequencing
	Statistical Information			Length Distribution of Clean Tags
	Type	Count	Percentage
	Total_tags	30875657	1
	Clean_tags	30713884	0.9948
	Low_quality_value	715	0
	Incorrect_size	36416	0.0012
	Contain_N_base	112979	0.0037
	Adaptor	11663	0.0004
