# Supplementary material for: Identification and characterization of miRNAs and targets in flax (Linum usitatissimum) under saline, alkaline, and saline-alkaline stresses
Source: BMC Plant Biol. 2016 May 27;16:124. doi: 10.1186/s12870-016-0808-2 (PMC4884397; doi:10.1186/s12870-016-0808-2)
Supplement: Additional file 10: — The primers used in this study. (XLS 8 kb) [file 12870_2016_808_MOESM10_ESM.xls]

## Sheet: Sheet1
	Additional file 10 The primers used in this study
	MiR-name	Primer sequences
	lus-miR156b	GCCGTTGACAGAAGATAGAGAGCAC
	lus-miR159c	CGTTTGGATTGAAGGGAGCTCTT
	lus-miR160a	TTTGCCTGGCTCCCTGTATGC
	lus-miR168a	CGCTTGGTGCAGGTCGGG
	lus-miR169a	CCTAGCCAAGGATGACTTGCCC
	lus-miR319a	CGGCTTGGACTGAAGGGAGCT
	lus-miR393a	CATCCAAAGGGATCGCATTGATC
	lus-miR398a	TGTGTTCTCAGGTCGCCCCTG
